# Supplementary material for: Microbial network signatures of early colonizers in infants with eczema
Source: Imeta. 2023 Feb 16;2(2):e90. doi: 10.1002/imt2.90 (PMC10989766; doi:10.1002/imt2.90)
Supplement: Supplementary file 2 — Supporting information. [file IMT2-2-e90-s001.xlsx]

## Sheet: S-Table 1
Supplementary Table1 Basic characteristics of the mothers
	[ALL] n = 34	Control n = 22	Infantile_eczema n = 12	p-value
Hba1c	5.29 (0.19)	5.27 (0.19)	5.33 (0.19)	0.388
OSMO, mOsm/L	292 (4.10)	291 (3.94)	293 (4.34)	0.279
eGFR, ml/min	125 (9.14)	126 (8.29)	121 (10.0)	0.139
AST/ALT	1.58 (0.46)	1.51 (0.44)	1.71 (0.49)	0.266
A/G	1.10 [1.00;1.20]	1.10 [1.00;1.22]	1.10 [1.00;1.17]	0.893
IBil, μmol/L	2.85 [1.92;3.88]	2.75 [1.87;3.68]	3.00 [2.02;3.95]	0.552
Glo, g/L	29.1 (3.05)	29.1 (3.08)	29.0 (3.17)	0.906
K, mmol/L	3.91 (0.22)	3.89 (0.24)	3.94 (0.18)	0.419
Na, mmol/L	138 (1.86)	138 (1.86)	138 (1.87)	0.363
Cl, mmol/L	105 (3.13)	105 (2.82)	106 (3.61)	0.3
Ca, mmol/L	2.21 (0.10)	2.22 (0.07)	2.20 (0.15)	0.627
Urea, mmol/L	3.33 (0.78)	3.28 (0.90)	3.41 (0.50)	0.582
CREA_E, μmol/L	50.2 (7.97)	48.1 (7.42)	54.2 (7.71)	0.037
TP, g/L	61.8 (2.81)	62.0 (2.28)	61.3 (3.75)	0.592
Alb_l, g/L	32.7 (2.27)	32.9 (2.32)	32.3 (2.22)	0.525
TBil, μmol/L	4.75 [3.70;7.38]	5.05 [3.68;7.12]	4.45 [3.73;7.20]	1
DBil, μmol/L	2.20 [1.83;3.38]	2.20 [1.82;3.32]	2.20 [1.85;3.28]	0.965
ALT, IU/L	10.0 [7.25;11.8]	10.0 [8.00;11.0]	10.0 [7.00;13.2]	0.971
AST, IU/L	14.0 [13.0;16.8]	14.0 [11.5;16.0]	14.5 [13.8;18.2]	0.514
GGT, U/L	9.00 [7.00;12.0]	9.50 [6.75;12.0]	8.00 [7.00;10.8]	0.521
ALP, IU/L	104 [86.8;128]	106 [95.8;128]	96.0 [84.5;120]	0.509
WBC, 109/L	9.00 [8.04;10.7]	9.30 [8.28;12.7]	8.84 [7.75;9.19]	0.121
NEUT, 109/L	6.87 [5.81;8.25]	6.98 [6.08;10.4]	6.43 [5.52;7.21]	0.117
LYMPH, 109/L	1.46 [1.31;1.61]	1.46 [1.33;1.60]	1.46 [1.22;1.64]	0.787
EOS, 109/L	0.05 [0.03;0.09]	0.04 [0.02;0.09]	0.05 [0.04;0.08]	0.414
BASO, 109/L	0.01 [0.01;0.03]	0.01 [0.01;0.03]	0.03 [0.01;0.03]	0.474
MONO, 109/L	0.62 [0.58;0.74]	0.61 [0.58;0.81]	0.64 [0.60;0.70]	0.843
NEUT%	76.1 (6.69)	77.3 (6.17)	74.0 (7.37)	0.21
LYMPH%	16.8 [12.0;19.1]	16.4 [11.6;18.5]	17.0 [13.9;19.5]	0.33
EOS%	0.50 [0.32;0.88]	0.40 [0.20;0.90]	0.60 [0.50;0.80]	0.163
Non-normally distributed continuous variables were presented as Median [IQR]; Normally distributed continuous variables were presented as Mean (SD). Hba1c, hemoglobin A1c; OSMO, osmotic pressure; eGFR, estimated glomerular filtration rate; AST, aspartate aminotransferase; ALT, alanine aminotransferase; IBil, indirect bilirubin; TBil, total bilirubin; DBil, direct bilirubin; Glo, globulin; K, Kali…

## Sheet: S-Table 2
Supplementary Table2 Ternary results of control group
ID	Control_M0	Control_M1	Control_M3	relative_abundance	tax	phylum	family
V2	0.266962	0.361657	0.369951	36.1657	k__Bacteria;p__Proteobacteria;c__Gammaproteobacteria;o__Enterobacteriales;f__Enterobacteriaceae	p__Proteobacteria	f__Enterobacteriaceae
V5	0.0765722	0.258483	0.208207	25.8483	k__Bacteria;p__Actinobacteria;c__Actinobacteria;o__Bifidobacteriales;f__Bifidobacteriaceae	p__Actinobacteria	f__Bifidobacteriaceae
V10	0.00111571	0.0907128	0.115345	9.07128	k__Bacteria;p__Bacteroidetes;c__Bacteroidia;o__Bacteroidales;f__Marinilabiaceae	p__Bacteroidetes	f__Marinilabiaceae
V8	0.0171352	0.0880164	0.0645937	8.80164	k__Bacteria;p__Firmicutes;c__Bacilli;o__Lactobacillales;__	p__Firmicutes	__
V17	0.000954126	0.0552077	0.064525	5.52077	k__Bacteria;p__Bacteroidetes;c__Bacteroidia;o__Bacteroidales;__	p__Bacteroidetes	__
V19	0.00188823	0.0306906	0.0100001	3.06906	k__Bacteria;p__Firmicutes;c__Clostridia;o__Clostridiales;f__Clostridiaceae	p__Firmicutes	f__Clostridiaceae
V30	0.00106129	0.0130514	0.0172975	1.30514	k__Bacteria;p__Firmicutes;c__Clostridia;o__Clostridiales;f__Lachnospiraceae	p__Firmicutes	f__Lachnospiraceae
V6	0.0434259	0.00923482	0.00476438	0.923482	k__Bacteria;p__Firmicutes;c__Bacilli;o__Bacillales;__	p__Firmicutes	__
V41	0.00201358	0.00857777	0.00165329	0.857777	k__Bacteria;p__Proteobacteria;__;__;__	p__Proteobacteria	__
V33	0.000628939	0.00854863	0.00896044	0.854863	k__Bacteria;p__Bacteroidetes;__;__;__	p__Bacteroidetes	__
V18	0.0107952	0.00830473	0.0429278	0.830473	k__Bacteria;__;__;__;__	__	__
V7	0.214731	0.00763196	0.0118832	0.763196	k__Bacteria;p__Firmicutes;c__Bacilli;__;__	p__Firmicutes	__
V34	0.028529	0.00722928	0.000247504	0.722928	k__Bacteria;p__Firmicutes;c__Clostridia;o__Clostridiales;f__Veillonellaceae	p__Firmicutes	f__Veillonellaceae
V3	0.00617058	0.00631353	0.00606163	0.631353	k__Bacteria;p__Firmicutes;c__Bacilli;o__Lactobacillales;f__Streptococcaceae	p__Firmicutes	f__Streptococcaceae
V58	0.00112076	0.00553223	0.00492202	0.553223	k__Bacteria;p__Firmicutes;c__Clostridia;o__Clostridiales;f__Ruminococcaceae	p__Firmicutes	f__Ruminococcaceae
V12	0.0395361	0.00509194	0.0129187	0.509194	k__Bacteria;p__Firmicutes;c__Bacilli;o__Bacillales;f__Bacillaceae	p__Firmicutes	f__Bacillaceae
V4	0.0308884	0.00427966	0.00322404	0.427966	k__Bacteria;p__Proteobacteria;c__Betaproteobacteria;o__Burkholderiales;f__Oxalobacteraceae	p__Proteobacteria	f__Oxalobacteraceae
V27	0.00026546	0.00403251	0.00610354	0.403251	k__Bacteria;p__Actinobacteria;c__Coriobacteriia;o__Coriobacteriales;f__Coriobacteriaceae	p__Actinobacteria	f__Coriobacteriaceae
V21	0.000444901	0.00294284	0.000876918	0.294284	k__Bacteria;p__Actinobacteria;c__Actinobacteria;o__Actinomycetales;f__Micrococcaceae	p__Actinobacteria	f__Micrococcaceae
V42	0.0144497	0.00260133	0.00234657	0.260133	k__Bacteria;p__Firmicutes;c__Bacilli;o__Lactobacillales;f__Lactobacillaceae	p__Firmicutes	f__Lactobacillaceae
V1	0.0663547	0.00238986	0	0.238986	k__Bacteria;p__Proteobacteria;c__Gammaproteobacteria;o__Vibrionales;f__Vibrionaceae	p__Proteobacteria	f__Vibrionaceae
V32	0.00167627	0.0022051	0.0216791	0.22051	k__Bacteria;p__Firmicutes;__;__;__	p__Firmicutes	__
V16	0.0035889	0.00208973	0.00525399	0.208973	k__Bacteria;p__Actinobacteria;c__Actinobacteria;o__Actinomycetales;__	p__Actinobacteria	__
V60	0.00055471	0.00201428	0.000483232	0.201428	k__Bacteria;p__Firmicutes;c__Erysipelotrichi;o__Erysipelotrichales;f__Erysipelotrichaceae	p__Firmicutes	f__Erysipelotrichaceae
V13	0.00632833	0.00107718	0.00117494	0.107718	k__Bacteria;p__Proteobacteria;c__Gammaproteobacteria;__;__	p__Proteobacteria	__
V40	0	0.000845568	0.000663104	0.0845568	k__Bacteria;p__Actinobacteria;c__Actinobacteria;o__Actinomycetales;f__Propionibacteriaceae	p__Actinobacteria	f__Propionibacteriaceae
V22	0.0210795	0.000521325	0.000462549	0.0521325	k__Bacteria;p__Proteobacteria;c__Betaproteobacteria;o__Burkholderiales;f__Comamonadaceae	p__Proteobacteria	f__Comamonadaceae
V76	6.0788e-05	0.000470745	7.23045e-05	0.0470745	k__Bacteria;p__Proteobacteria;c__Betaproteobacteria;o__Burkholderiales;__	p__Proteobacteria	__
V31	0.00120645	0.000448451	9.80796e-05	0.0448451	k__Bacteria;p__Actinobacteria;c__Actinobacteria;o__Actinomycetales;f__Corynebacteriaceae	p__Actinobacteria	f__Corynebacteriaceae
V39	0.00280341	0.000351174	4.73835e-05	0.0351174	k__Bacteria;p__Cyanobacteria;__;__;__	p__Cyanobacteria	__
V23	0.000441334	0.000290925	6.1581e-05	0.0290925	k__Bacteria;p__Proteobacteria;c__Gammaproteobacteria;o__Xanthomonadales;f__Xanthomonadaceae	p__Proteobacteria	f__Xanthomonadaceae
V46	0.000151277	0.000217131	0.00435346	0.0217131	k__Bacteria;p__Proteobacteria;c__Gammaproteobacteria;o__Pasteurellales;f__Pasteurellaceae	p__Proteobacteria	f__Pasteurellaceae
V9	0.0107608	0.000169199	0	0.0169199	k__Bacteria;p__Proteobacteria;c__Gammaproteobacteria;o__Oceanospirillales;f__Halomonadaceae	p__Proteobacteria	f__Halomonadaceae
V48	0.000155487	0.000142744	0.000791222	0.0142744	k__Bacteria;p__Actinobacteria;c__Actinobacteria;o__Actinomycetales;f__Dermatophilaceae	p__Actinobacteria	f__Dermatophilaceae
V11	0.0849738	6.45715e-05	6.94619e-05	0.00645715	k__Bacteria;p__Firmicutes;c__Bacilli;o__Lactobacillales;f__Leuconostocaceae	p__Firmicutes	f__Leuconostocaceae
V35	0.00204033	5.33572e-05	4.75105e-05	0.00533572	k__Bacteria;p__Proteobacteria;c__Alphaproteobacteria;o__Rhizobiales;f__Bradyrhizobiaceae	p__Proteobacteria	f__Bradyrhizobiaceae
V20	0.00258707	5.10198e-05	0	0.00510198	k__Bacteria;p__Proteobacteria;c__Gammaproteobacteria;o__Vibrionales;f__Pseudoalteromonadaceae	p__Proteobacteria	f__Pseudoalteromonadaceae
V64	0.000404489	0	0.000354223	0	k__Bacteria;p__Firmicutes;c__Clostridia;o__Clostridiales;f__Peptostreptococcaceae	p__Firmicutes	f__Peptostreptococcaceae
V14	0.0014977	0	0	0	k__Bacteria;p__Proteobacteria;c__Alphaproteobacteria;o__Rhodobacterales;f__Rhodobacteraceae	p__Proteobacteria	f__Rhodobacteraceae
V15	0.00211872	0	6.4599e-05	0	k__Bacteria;p__Proteobacteria;c__Betaproteobacteria;__;__	p__Proteobacteria	__
V25	0.00389679	0	0	0	k__Bacteria;p__Proteobacteria;c__Alphaproteobacteria;o__Sphingomonadales;f__Sphingomonadaceae	p__Proteobacteria	f__Sphingomonadaceae
V26	0.00276193	0	0	0	k__Bacteria;p__Proteobacteria;c__Gammaproteobacteria;o__Pseudomonadales;f__Pseudomonadaceae	p__Proteobacteria	f__Pseudomonadaceae
V28	0.00238275	0	0	0	k__Bacteria;p__Proteobacteria;c__Alphaproteobacteria;o__Sphingomonadales;f__Erythrobacteraceae	p__Proteobacteria	f__Erythrobacteraceae
V29	0.00188722	0	0	0	k__Bacteria;p__Proteobacteria;c__Deltaproteobacteria;o__Desulfuromonadales;f__Pelobacteraceae	p__Proteobacteria	f__Pelobacteraceae
V36	0.00176512	0	0	0	k__Bacteria;p__Proteobacteria;c__Alphaproteobacteria;o__Caulobacterales;f__Caulobacteraceae	p__Proteobacteria	f__Caulobacteraceae
V43	0.00100048	0	0	0	k__Bacteria;p__Proteobacteria;c__Betaproteobacteria;o__Rhodocyclales;f__Rhodocyclaceae	p__Proteobacteria	f__Rhodocyclaceae
V52	0.00019351	0	0	0	k__Bacteria;p__Proteobacteria;c__Gammaproteobacteria;o__Alteromonadales;__	p__Proteobacteria	__
V55	0.000395652	0	0	0	k__Bacteria;p__Proteobacteria;c__Alphaproteobacteria;__;__	p__Proteobacteria	__
V59	0.000158731	0	0	0	k__Bacteria;p__Proteobacteria;c__Alphaproteobacteria;o__Rhodobacterales;f__Hyphomonadaceae	p__Proteobacteria	f__Hyphomonadaceae
V63	0.00155262	0	0	0	k__Bacteria;p__Proteobacteria;c__Alphaproteobacteria;o__Rhodospirillales;f__Acetobacteraceae	p__Proteobacteria	f__Acetobacteraceae
V73	0.000190309	0	4.99558e-05	0	k__Bacteria;p__Proteobacteria;c__Alphaproteobacteria;o__Rhizobiales;__	p__Proteobacteria	__
V85	0.000159071	0	0	0	k__Bacteria;p__Proteobacteria;c__Alphaproteobacteria;o__Rhodospirillales;f__Rhodospirillaceae	p__Proteobacteria	f__Rhodospirillaceae
V57	0.000395174	0	0	0	k__Bacteria;p__Proteobacteria;c__Alphaproteobacteria;o__Rhizobiales;f__Methylobacteriaceae	p__Proteobacteria	f__Methylobacteriaceae
V54	6.23713e-05	0	0	0	k__Bacteria;p__Fusobacteria;c__Fusobacteriia;o__Fusobacteriales;f__Fusobacteriaceae	p__Fusobacteria	f__Fusobacteriaceae

## Sheet: S-Table 3
Supplementary Table3 Ternary results of case group
ID	Infantile_eczema_M0	Infantile_eczema_M1	Infantile_eczema_M3	relative_abundance	tax	phylum	family
V2	0.463033	0.453152	0.444754	45.3152	k__Bacteria;p__Proteobacteria;c__Gammaproteobacteria;o__Enterobacteriales;f__Enterobacteriaceae	p__Proteobacteria	f__Enterobacteriaceae
V5	0.006962	0.257266	0.288155	25.7266	k__Bacteria;p__Actinobacteria;c__Actinobacteria;o__Bifidobacteriales;f__Bifidobacteriaceae	p__Actinobacteria	f__Bifidobacteriaceae
V8	0.00784809	0.120806	0.0645233	12.0806	k__Bacteria;p__Firmicutes;c__Bacilli;o__Lactobacillales;__	p__Firmicutes	__
V33	0.000383176	0.0277775	0.000461297	2.77775	k__Bacteria;p__Bacteroidetes;__;__;__	p__Bacteroidetes	__
V19	0.00112229	0.0217456	0.0066349	2.17456	k__Bacteria;p__Firmicutes;c__Clostridia;o__Clostridiales;f__Clostridiaceae	p__Firmicutes	f__Clostridiaceae
V17	0.000731487	0.0195536	0.00206205	1.95536	k__Bacteria;p__Bacteroidetes;c__Bacteroidia;o__Bacteroidales;__	p__Bacteroidetes	__
V7	0.160669	0.0126497	0.00332353	1.26497	k__Bacteria;p__Firmicutes;c__Bacilli;__;__	p__Firmicutes	__
V6	0.00415524	0.0123828	0.00685808	1.23828	k__Bacteria;p__Firmicutes;c__Bacilli;o__Bacillales;__	p__Firmicutes	__
V32	0.000505104	0.0087522	0.0225444	0.87522	k__Bacteria;p__Firmicutes;__;__;__	p__Firmicutes	__
V4	0.0519779	0.0086617	0.0382619	0.86617	k__Bacteria;p__Proteobacteria;c__Betaproteobacteria;o__Burkholderiales;f__Oxalobacteraceae	p__Proteobacteria	f__Oxalobacteraceae
V30	0.000877936	0.00682035	0.00433685	0.682035	k__Bacteria;p__Firmicutes;c__Clostridia;o__Clostridiales;f__Lachnospiraceae	p__Firmicutes	f__Lachnospiraceae
V10	0.000999576	0.00593805	0.0287891	0.593805	k__Bacteria;p__Bacteroidetes;c__Bacteroidia;o__Bacteroidales;f__Marinilabiaceae	p__Bacteroidetes	f__Marinilabiaceae
V18	0.00593767	0.00517022	0.00357341	0.517022	k__Bacteria;__;__;__;__	__	__
V21	0.000201942	0.00450937	0.00341448	0.450937	k__Bacteria;p__Actinobacteria;c__Actinobacteria;o__Actinomycetales;f__Micrococcaceae	p__Actinobacteria	f__Micrococcaceae
V3	0.0392233	0.00428174	0.00344359	0.428174	k__Bacteria;p__Firmicutes;c__Bacilli;o__Lactobacillales;f__Streptococcaceae	p__Firmicutes	f__Streptococcaceae
V58	0.000330818	0.00355344	0.00679294	0.355344	k__Bacteria;p__Firmicutes;c__Clostridia;o__Clostridiales;f__Ruminococcaceae	p__Firmicutes	f__Ruminococcaceae
V34	0.000133689	0.00338344	0.00524208	0.338344	k__Bacteria;p__Firmicutes;c__Clostridia;o__Clostridiales;f__Veillonellaceae	p__Firmicutes	f__Veillonellaceae
V27	0.00011328	0.00243972	0.0269771	0.243972	k__Bacteria;p__Actinobacteria;c__Coriobacteriia;o__Coriobacteriales;f__Coriobacteriaceae	p__Actinobacteria	f__Coriobacteriaceae
V12	0.00473603	0.00223493	0.0115634	0.223493	k__Bacteria;p__Firmicutes;c__Bacilli;o__Bacillales;f__Bacillaceae	p__Firmicutes	f__Bacillaceae
V22	0.0118605	0.00154616	0.000571695	0.154616	k__Bacteria;p__Proteobacteria;c__Betaproteobacteria;o__Burkholderiales;f__Comamonadaceae	p__Proteobacteria	f__Comamonadaceae
V16	0.00404541	0.00152384	0.00140156	0.152384	k__Bacteria;p__Actinobacteria;c__Actinobacteria;o__Actinomycetales;__	p__Actinobacteria	__
V42	0.00961581	0.00124968	0.00446217	0.124968	k__Bacteria;p__Firmicutes;c__Bacilli;o__Lactobacillales;f__Lactobacillaceae	p__Firmicutes	f__Lactobacillaceae
V13	0.0105356	0.0011113	0.00357622	0.11113	k__Bacteria;p__Proteobacteria;c__Gammaproteobacteria;__;__	p__Proteobacteria	__
V1	0.0593816	0.000921459	0	0.0921459	k__Bacteria;p__Proteobacteria;c__Gammaproteobacteria;o__Vibrionales;f__Vibrionaceae	p__Proteobacteria	f__Vibrionaceae
V40	0	0.000766026	0.00082678	0.0766026	k__Bacteria;p__Actinobacteria;c__Actinobacteria;o__Actinomycetales;f__Propionibacteriaceae	p__Actinobacteria	f__Propionibacteriaceae
V41	0.0012206	0.000709433	0.00101116	0.0709433	k__Bacteria;p__Proteobacteria;__;__;__	p__Proteobacteria	__
V46	0	0.000547154	0.000126866	0.0547154	k__Bacteria;p__Proteobacteria;c__Gammaproteobacteria;o__Pasteurellales;f__Pasteurellaceae	p__Proteobacteria	f__Pasteurellaceae
V23	0.00165085	0.000325361	0.00186418	0.0325361	k__Bacteria;p__Proteobacteria;c__Gammaproteobacteria;o__Xanthomonadales;f__Xanthomonadaceae	p__Proteobacteria	f__Xanthomonadaceae
V60	0	0.000290366	0.000464169	0.0290366	k__Bacteria;p__Firmicutes;c__Erysipelotrichi;o__Erysipelotrichales;f__Erysipelotrichaceae	p__Firmicutes	f__Erysipelotrichaceae
V57	0	0.000128597	0.00027786	0.0128597	k__Bacteria;p__Proteobacteria;c__Alphaproteobacteria;o__Rhizobiales;f__Methylobacteriaceae	p__Proteobacteria	f__Methylobacteriaceae
V64	0	0.000127142	0.000613265	0.0127142	k__Bacteria;p__Firmicutes;c__Clostridia;o__Clostridiales;f__Peptostreptococcaceae	p__Firmicutes	f__Peptostreptococcaceae
V15	0.00203481	0.000122065	0	0.0122065	k__Bacteria;p__Proteobacteria;c__Betaproteobacteria;__;__	p__Proteobacteria	__
V35	0.000906645	0.00012027	0	0.012027	k__Bacteria;p__Proteobacteria;c__Alphaproteobacteria;o__Rhizobiales;f__Bradyrhizobiaceae	p__Proteobacteria	f__Bradyrhizobiaceae
V31	0.000249394	0.000100916	0.000815439	0.0100916	k__Bacteria;p__Actinobacteria;c__Actinobacteria;o__Actinomycetales;f__Corynebacteriaceae	p__Actinobacteria	f__Corynebacteriaceae
V9	0.00996616	0	0	0	k__Bacteria;p__Proteobacteria;c__Gammaproteobacteria;o__Oceanospirillales;f__Halomonadaceae	p__Proteobacteria	f__Halomonadaceae
V11	0.102419	0	0	0	k__Bacteria;p__Firmicutes;c__Bacilli;o__Lactobacillales;f__Leuconostocaceae	p__Firmicutes	f__Leuconostocaceae
V14	0.00150632	0	0	0	k__Bacteria;p__Proteobacteria;c__Alphaproteobacteria;o__Rhodobacterales;f__Rhodobacteraceae	p__Proteobacteria	f__Rhodobacteraceae
V20	0.00204996	0	0	0	k__Bacteria;p__Proteobacteria;c__Gammaproteobacteria;o__Vibrionales;f__Pseudoalteromonadaceae	p__Proteobacteria	f__Pseudoalteromonadaceae
V25	0.00430942	0	9.53602e-05	0	k__Bacteria;p__Proteobacteria;c__Alphaproteobacteria;o__Sphingomonadales;f__Sphingomonadaceae	p__Proteobacteria	f__Sphingomonadaceae
V26	0.0018539	0	0.000520034	0	k__Bacteria;p__Proteobacteria;c__Gammaproteobacteria;o__Pseudomonadales;f__Pseudomonadaceae	p__Proteobacteria	f__Pseudomonadaceae
V28	0.00152467	0	0	0	k__Bacteria;p__Proteobacteria;c__Alphaproteobacteria;o__Sphingomonadales;f__Erythrobacteraceae	p__Proteobacteria	f__Erythrobacteraceae
V29	0.000808887	0	0	0	k__Bacteria;p__Proteobacteria;c__Deltaproteobacteria;o__Desulfuromonadales;f__Pelobacteraceae	p__Proteobacteria	f__Pelobacteraceae
V36	0.00147611	0	0	0	k__Bacteria;p__Proteobacteria;c__Alphaproteobacteria;o__Caulobacterales;f__Caulobacteraceae	p__Proteobacteria	f__Caulobacteraceae
V43	0.000391419	0	0	0	k__Bacteria;p__Proteobacteria;c__Betaproteobacteria;o__Rhodocyclales;f__Rhodocyclaceae	p__Proteobacteria	f__Rhodocyclaceae
V48	0	0	0	0	k__Bacteria;p__Actinobacteria;c__Actinobacteria;o__Actinomycetales;f__Dermatophilaceae	p__Actinobacteria	f__Dermatophilaceae
V52	8.79773e-05	0	0	0	k__Bacteria;p__Proteobacteria;c__Gammaproteobacteria;o__Alteromonadales;__	p__Proteobacteria	__
V55	0.000156013	0	0.000116734	0	k__Bacteria;p__Proteobacteria;c__Alphaproteobacteria;__;__	p__Proteobacteria	__
V59	9.14965e-05	0	0	0	k__Bacteria;p__Proteobacteria;c__Alphaproteobacteria;o__Rhodobacterales;f__Hyphomonadaceae	p__Proteobacteria	f__Hyphomonadaceae
V63	0.00200721	0	0.000106869	0	k__Bacteria;p__Proteobacteria;c__Alphaproteobacteria;o__Rhodospirillales;f__Acetobacteraceae	p__Proteobacteria	f__Acetobacteraceae
V73	0.000868961	0	0	0	k__Bacteria;p__Proteobacteria;c__Alphaproteobacteria;o__Rhizobiales;__	p__Proteobacteria	__
V85	0.000362635	0	0	0	k__Bacteria;p__Proteobacteria;c__Alphaproteobacteria;o__Rhodospirillales;f__Rhodospirillaceae	p__Proteobacteria	f__Rhodospirillaceae
V39	0.00531094	0	0	0	k__Bacteria;p__Cyanobacteria;__;__;__	p__Cyanobacteria	__
V54	0.000186157	0	0.000170477	0	k__Bacteria;p__Fusobacteria;c__Fusobacteriia;o__Fusobacteriales;f__Fusobacteriaceae	p__Fusobacteria	f__Fusobacteriaceae
V76	0.00129608	0	0	0	k__Bacteria;p__Proteobacteria;c__Betaproteobacteria;o__Burkholderiales;__	p__Proteobacteria	__

## Sheet: S-Table 4
Supplementary Table4 Metagenomes and metadata used to validate the dynamic changes in early life. The validation 16S rRNA gene amplicon sequencing data from the study of Roswall et al.
study_accession	secondary_sample_accession	run_accession	submission_accession	scientific_name	instrument_model	library_name	nominal_length	library_layout	library_strategy	library_source	library_selection	read_count	base_count	center_name	first_public	experiment_title	study_title	study_alias	experiment_alias	run_alias	fastq_ftp	fastq_aspera	fastq_galaxy	submitted_bytes	submitted_format	sra_ftp	sra_aspera	sra_galaxy	sample_alias	sample_title	article_title	nominal_sdev	first_created	SubjectID	SampleTimePoints	Article_link
PRJEB38986	ERS4768626	ERR4281016	ERA2737227	Homo sapiens	Illumina MiSeq	V4_PCR	253	PAIRED	AMPLICON	METAGENOMIC	PCR	94463	47341632	GOTHENBURG UNIVERISITY	2021-03-23	Illumina MiSeq paired end sequencing	Longitudinal study of children gut microbiota up to 5 years of age	ena-STUDY-GOTHENBURG UNIVERISITY-21-06-2020-16:20:26:641-650	ena-EXPERIMENT-GOTHENBURG UNIVERISITY-21-06-2020-16:18:52:569-1	ena-RUN-GOTHENBURG UNIVERISITY-21-06-2020-16:18:52:569-1	ftp.sra.ebi.ac.uk/vol1/fastq/ERR428/006/ERR4281016/ERR4281016_1.fastq.gz;ftp.sra.ebi.ac.uk/vol1/fastq/ERR428/006/ERR4281016/ERR4281016_2.fastq.gz	fasp.sra.ebi.ac.uk:/vol1/fastq/ERR428/006/ERR4281016/ERR4281016_1.fastq.gz;fasp.sra.ebi.ac.uk:/vol1/fastq/ERR428/006/ERR4281016/ERR4281016_2.fastq.gz	ftp.sra.ebi.ac.uk/vol1/fastq/ERR428/006/ERR4281016/ERR4281016_1.fastq.gz;ftp.sra.ebi.ac.uk/vol1/fastq/ERR428/006/ERR4281016/ERR4281016_2.fastq.gz	11903893;16140257	FASTQ;FASTQ	ftp.sra.ebi.ac.uk/vol1/err/ERR428/006/ERR4281016	fasp.sra.ebi.ac.uk:/vol1/err/ERR428/006/ERR4281016	ftp.sra.ebi.ac.uk/vol1/err/ERR428/006/ERR4281016	1001-12M	16SrRNAprofile	Developmental trajectory of the healthy human gut microbiota during the first 5 years of life	0	2020-06-21	1001	12M	https://www.cell.com/cell-host-microbe/fulltext/S1931-3128(21)00100-1?_returnURL=https%3A%2F%2Flinkinghub.elsevier.com%2Fretrieve%2Fpii%2FS1931312821001001%3Fshowall%3Dtrue
PRJEB38986	ERS4768627	ERR4281017	ERA2737227	Homo sapiens	Illumina MiSeq	V4_PCR	253	PAIRED	AMPLICON	METAGENOMIC	PCR	118019	59171138	GOTHENBURG UNIVERISITY	2021-03-23	Illumina MiSeq paired end sequencing	Longitudinal study of children gut microbiota up to 5 years of age	ena-STUDY-GOTHENBURG UNIVERISITY-21-06-2020-16:20:26:641-650	ena-EXPERIMENT-GOTHENBURG UNIVERISITY-21-06-2020-16:18:52:569-2	ena-RUN-GOTHENBURG UNIVERISITY-21-06-2020-16:18:52:569-2	ftp.sra.ebi.ac.uk/vol1/fastq/ERR428/007/ERR4281017/ERR4281017_1.fastq.gz;ftp.sra.ebi.ac.uk/vol1/fastq/ERR428/007/ERR4281017/ERR4281017_2.fastq.gz	fasp.sra.ebi.ac.uk:/vol1/fastq/ERR428/007/ERR4281017/ERR4281017_1.fastq.gz;fasp.sra.ebi.ac.uk:/vol1/fastq/ERR428/007/ERR4281017/ERR4281017_2.fastq.gz	ftp.sra.ebi.ac.uk/vol1/fastq/ERR428/007/ERR4281017/ERR4281017_1.fastq.gz;ftp.sra.ebi.ac.uk/vol1/fastq/ERR428/007/ERR4281017/ERR4281017_2.fastq.gz	16393333;20112141	FASTQ;FASTQ	ftp.sra.ebi.ac.uk/vol1/err/ERR428/007/ERR4281017	fasp.sra.ebi.ac.uk:/vol1/err/ERR428/007/ERR4281017	ftp.sra.ebi.ac.uk/vol1/err/ERR428/007/ERR4281017	1001-3Y	16SrRNAprofile	Developmental trajectory of the healthy human gut microbiota during the first 5 years of life	0	2020-06-21	1001	3Y	https://www.cell.com/cell-host-microbe/fulltext/S1931-3128(21)00100-1?_returnURL=https%3A%2F%2Flinkinghub.elsevier.com%2Fretrieve%2Fpii%2FS1931312821001001%3Fshowall%3Dtrue
PRJEB38986	ERS4768628	ERR4281018	ERA2737227	Homo sapiens	Illumina MiSeq	V4_PCR	253	PAIRED	AMPLICON	METAGENOMIC	PCR	64137	32151107	GOTHENBURG UNIVERISITY	2021-03-23	Illumina MiSeq paired end sequencing	Longitudinal study of children gut microbiota up to 5 years of age	ena-STUDY-GOTHENBURG UNIVERISITY-21-06-2020-16:20:26:641-650	ena-EXPERIMENT-GOTHENBURG UNIVERISITY-21-06-2020-16:18:52:569-3	ena-RUN-GOTHENBURG UNIVERISITY-21-06-2020-16:18:52:569-3	ftp.sra.ebi.ac.uk/vol1/fastq/ERR428/008/ERR4281018/ERR4281018_1.fastq.gz;ftp.sra.ebi.ac.uk/vol1/fastq/ERR428/008/ERR4281018/ERR4281018_2.fastq.gz	fasp.sra.ebi.ac.uk:/vol1/fastq/ERR428/008/ERR4281018/ERR4281018_1.fastq.gz;fasp.sra.ebi.ac.uk:/vol1/fastq/ERR428/008/ERR4281018/ERR4281018_2.fastq.gz	ftp.sra.ebi.ac.uk/vol1/fastq/ERR428/008/ERR4281018/ERR4281018_1.fastq.gz;ftp.sra.ebi.ac.uk/vol1/fastq/ERR428/008/ERR4281018/ERR4281018_2.fastq.gz	8044706;10831243	FASTQ;FASTQ	ftp.sra.ebi.ac.uk/vol1/err/ERR428/008/ERR4281018	fasp.sra.ebi.ac.uk:/vol1/err/ERR428/008/ERR4281018	ftp.sra.ebi.ac.uk/vol1/err/ERR428/008/ERR4281018	1001-4M	16SrRNAprofile	Developmental trajectory of the healthy human gut microbiota during the first 5 years of life	0	2020-06-21	1001	4M	https://www.cell.com/cell-host-microbe/fulltext/S1931-3128(21)00100-1?_returnURL=https%3A%2F%2Flinkinghub.elsevier.com%2Fretrieve%2Fpii%2FS1931312821001001%3Fshowall%3Dtrue
PRJEB38986	ERS4768630	ERR4281020	ERA2737227	Homo sapiens	Illumina MiSeq	V4_PCR	253	PAIRED	AMPLICON	METAGENOMIC	PCR	96974	46938009	GOTHENBURG UNIVERISITY	2021-03-23	Illumina MiSeq paired end sequencing	Longitudinal study of children gut microbiota up to 5 years of age	ena-STUDY-GOTHENBURG UNIVERISITY-21-06-2020-16:20:26:641-650	ena-EXPERIMENT-GOTHENBURG UNIVERISITY-21-06-2020-16:18:52:569-5	ena-RUN-GOTHENBURG UNIVERISITY-21-06-2020-16:18:52:569-5	ftp.sra.ebi.ac.uk/vol1/fastq/ERR428/000/ERR4281020/ERR4281020_1.fastq.gz;ftp.sra.ebi.ac.uk/vol1/fastq/ERR428/000/ERR4281020/ERR4281020_2.fastq.gz	fasp.sra.ebi.ac.uk:/vol1/fastq/ERR428/000/ERR4281020/ERR4281020_1.fastq.gz;fasp.sra.ebi.ac.uk:/vol1/fastq/ERR428/000/ERR4281020/ERR4281020_2.fastq.gz	ftp.sra.ebi.ac.uk/vol1/fastq/ERR428/000/ERR4281020/ERR4281020_1.fastq.gz;ftp.sra.ebi.ac.uk/vol1/fastq/ERR428/000/ERR4281020/ERR4281020_2.fastq.gz	11502033;12929457	FASTQ;FASTQ	ftp.sra.ebi.ac.uk/vol1/err/ERR428/000/ERR4281020	fasp.sra.ebi.ac.uk:/vol1/err/ERR428/000/ERR4281020	ftp.sra.ebi.ac.uk/vol1/err/ERR428/000/ERR4281020	1001-NB	16SrRNAprofile	Developmental trajectory of the healthy human gut microbiota during the first 5 years of life	0	2020-06-21	1001	NB	https://www.cell.com/cell-host-microbe/fulltext/S1931-3128(21)00100-1?_returnURL=https%3A%2F%2Flinkinghub.elsevier.com%2Fretrieve%2Fpii%2FS1931312821001001%3Fshowall%3Dtrue
PRJEB38986	ERS4768635	ERR4281025	ERA2737227	Homo sapiens	Illumina MiSeq	V4_PCR	253	PAIRED	AMPLICON	METAGENOMIC	PCR	38810	19451514	GOTHENBURG UNIVERISITY	2021-03-23	Illumina MiSeq paired end sequencing	Longitudinal study of children gut microbiota up to 5 years of age	ena-STUDY-GOTHENBURG UNIVERISITY-21-06-2020-16:20:26:641-650	ena-EXPERIMENT-GOTHENBURG UNIVERISITY-21-06-2020-16:18:52:569-10	ena-RUN-GOTHENBURG UNIVERISITY-21-06-2020-16:18:52:569-10	ftp.sra.ebi.ac.uk/vol1/fastq/ERR428/005/ERR4281025/ERR4281025_1.fastq.gz;ftp.sra.ebi.ac.uk/vol1/fastq/ERR428/005/ERR4281025/ERR4281025_2.fastq.gz	fasp.sra.ebi.ac.uk:/vol1/fastq/ERR428/005/ERR4281025/ERR4281025_1.fastq.gz;fasp.sra.ebi.ac.uk:/vol1/fastq/ERR428/005/ERR4281025/ERR4281025_2.fastq.gz	ftp.sra.ebi.ac.uk/vol1/fastq/ERR428/005/ERR4281025/ERR4281025_1.fastq.gz;ftp.sra.ebi.ac.uk/vol1/fastq/ERR428/005/ERR4281025/ERR4281025_2.fastq.gz	4886117;6636841	FASTQ;FASTQ	ftp.sra.ebi.ac.uk/vol1/err/ERR428/005/ERR4281025	fasp.sra.ebi.ac.uk:/vol1/err/ERR428/005/ERR4281025	ftp.sra.ebi.ac.uk/vol1/err/ERR428/005/ERR4281025	1004-12M	16SrRNAprofile	Developmental trajectory of the healthy human gut microbiota during the first 5 years of life	0	2020-06-21	1004	12M	https://www.cell.com/cell-host-microbe/fulltext/S1931-3128(21)00100-1?_returnURL=https%3A%2F%2Flinkinghub.elsevier.com%2Fretrieve%2Fpii%2FS1931312821001001%3Fshowall%3Dtrue
PRJEB38986	ERS4768636	ERR4281026	ERA2737227	Homo sapiens	Illumina MiSeq	V4_PCR	253	PAIRED	AMPLICON	METAGENOMIC	PCR	119389	59873757	GOTHENBURG UNIVERISITY	2021-03-23	Illumina MiSeq paired end sequencing	Longitudinal study of children gut microbiota up to 5 years of age	ena-STUDY-GOTHENBURG UNIVERISITY-21-06-2020-16:20:26:641-650	ena-EXPERIMENT-GOTHENBURG UNIVERISITY-21-06-2020-16:18:52:569-11	ena-RUN-GOTHENBURG UNIVERISITY-21-06-2020-16:18:52:569-11	ftp.sra.ebi.ac.uk/vol1/fastq/ERR428/006/ERR4281026/ERR4281026_1.fastq.gz;ftp.sra.ebi.ac.uk/vol1/fastq/ERR428/006/ERR4281026/ERR4281026_2.fastq.gz	fasp.sra.ebi.ac.uk:/vol1/fastq/ERR428/006/ERR4281026/ERR4281026_1.fastq.gz;fasp.sra.ebi.ac.uk:/vol1/fastq/ERR428/006/ERR4281026/ERR4281026_2.fastq.gz	ftp.sra.ebi.ac.uk/vol1/fastq/ERR428/006/ERR4281026/ERR4281026_1.fastq.gz;ftp.sra.ebi.ac.uk/vol1/fastq/ERR428/006/ERR4281026/ERR4281026_2.fastq.gz	15568159;19895203	FASTQ;FASTQ	ftp.sra.ebi.ac.uk/vol1/err/ERR428/006/ERR4281026	fasp.sra.ebi.ac.uk:/vol1/err/ERR428/006/ERR4281026	ftp.sra.ebi.ac.uk/vol1/err/ERR428/006/ERR4281026	1004-3Y	16SrRNAprofile	Developmental trajectory of the healthy human gut microbiota during the first 5 years of life	0	2020-06-21	1004	3Y	https://www.cell.com/cell-host-microbe/fulltext/S1931-3128(21)00100-1?_returnURL=https%3A%2F%2Flinkinghub.elsevier.com%2Fretrieve%2Fpii%2FS1931312821001001%3Fshowall%3Dtrue
PRJEB38986	ERS4768637	ERR4281027	ERA2737227	Homo sapiens	Illumina MiSeq	V4_PCR	253	PAIRED	AMPLICON	METAGENOMIC	PCR	45932	23036687	GOTHENBURG UNIVERISITY	2021-03-23	Illumina MiSeq paired end sequencing	Longitudinal study of children gut microbiota up to 5 years of age	ena-STUDY-GOTHENBURG UNIVERISITY-21-06-2020-16:20:26:641-650	ena-EXPERIMENT-GOTHENBURG UNIVERISITY-21-06-2020-16:18:52:569-12	ena-RUN-GOTHENBURG UNIVERISITY-21-06-2020-16:18:52:569-12	ftp.sra.ebi.ac.uk/vol1/fastq/ERR428/007/ERR4281027/ERR4281027_1.fastq.gz;ftp.sra.ebi.ac.uk/vol1/fastq/ERR428/007/ERR4281027/ERR4281027_2.fastq.gz	fasp.sra.ebi.ac.uk:/vol1/fastq/ERR428/007/ERR4281027/ERR4281027_1.fastq.gz;fasp.sra.ebi.ac.uk:/vol1/fastq/ERR428/007/ERR4281027/ERR4281027_2.fastq.gz	ftp.sra.ebi.ac.uk/vol1/fastq/ERR428/007/ERR4281027/ERR4281027_1.fastq.gz;ftp.sra.ebi.ac.uk/vol1/fastq/ERR428/007/ERR4281027/ERR4281027_2.fastq.gz	5983738;7517960	FASTQ;FASTQ	ftp.sra.ebi.ac.uk/vol1/err/ERR428/007/ERR4281027	fasp.sra.ebi.ac.uk:/vol1/err/ERR428/007/ERR4281027	ftp.sra.ebi.ac.uk/vol1/err/ERR428/007/ERR4281027	1004-4M	16SrRNAprofile	Developmental trajectory of the healthy human gut microbiota during the first 5 years of life	0	2020-06-21	1004	4M	https://www.cell.com/cell-host-microbe/fulltext/S1931-3128(21)00100-1?_returnURL=https%3A%2F%2Flinkinghub.elsevier.com%2Fretrieve%2Fpii%2FS1931312821001001%3Fshowall%3Dtrue
PRJEB38986	ERS4768639	ERR4281029	ERA2737227	Homo sapiens	Illumina MiSeq	V4_PCR	253	PAIRED	AMPLICON	METAGENOMIC	PCR	102791	49118902	GOTHENBURG UNIVERISITY	2021-03-23	Illumina MiSeq paired end sequencing	Longitudinal study of children gut microbiota up to 5 years of age	ena-STUDY-GOTHENBURG UNIVERISITY-21-06-2020-16:20:26:641-650	ena-EXPERIMENT-GOTHENBURG UNIVERISITY-21-06-2020-16:18:52:569-14	ena-RUN-GOTHENBURG UNIVERISITY-21-06-2020-16:18:52:569-14	ftp.sra.ebi.ac.uk/vol1/fastq/ERR428/009/ERR4281029/ERR4281029_1.fastq.gz;ftp.sra.ebi.ac.uk/vol1/fastq/ERR428/009/ERR4281029/ERR4281029_2.fastq.gz	fasp.sra.ebi.ac.uk:/vol1/fastq/ERR428/009/ERR4281029/ERR4281029_1.fastq.gz;fasp.sra.ebi.ac.uk:/vol1/fastq/ERR428/009/ERR4281029/ERR4281029_2.fastq.gz	ftp.sra.ebi.ac.uk/vol1/fastq/ERR428/009/ERR4281029/ERR4281029_1.fastq.gz;ftp.sra.ebi.ac.uk/vol1/fastq/ERR428/009/ERR4281029/ERR4281029_2.fastq.gz	12645452;13847948	FASTQ;FASTQ	ftp.sra.ebi.ac.uk/vol1/err/ERR428/009/ERR4281029	fasp.sra.ebi.ac.uk:/vol1/err/ERR428/009/ERR4281029	ftp.sra.ebi.ac.uk/vol1/err/ERR428/009/ERR4281029	1004-NB	16SrRNAprofile	Developmental trajectory of the healthy human gut microbiota during the first 5 years of life	0	2020-06-21	1004	NB	https://www.cell.com/cell-host-microbe/fulltext/S1931-3128(21)00100-1?_returnURL=https%3A%2F%2Flinkinghub.elsevier.com%2Fretrieve%2Fpii%2FS1931312821001001%3Fshowall%3Dtrue
PRJEB38986	ERS4768641	ERR4281031	ERA2737227	Homo sapiens	Illumina MiSeq	V4_PCR	253	PAIRED	AMPLICON	METAGENOMIC	PCR	33944	17012292	GOTHENBURG UNIVERISITY	2021-03-23	Illumina MiSeq paired end sequencing	Longitudinal study of children gut microbiota up to 5 years of age	ena-STUDY-GOTHENBURG UNIVERISITY-21-06-2020-16:20:26:641-650	ena-EXPERIMENT-GOTHENBURG UNIVERISITY-21-06-2020-16:18:52:569-16	ena-RUN-GOTHENBURG UNIVERISITY-21-06-2020-16:18:52:569-16	ftp.sra.ebi.ac.uk/vol1/fastq/ERR428/001/ERR4281031/ERR4281031_1.fastq.gz;ftp.sra.ebi.ac.uk/vol1/fastq/ERR428/001/ERR4281031/ERR4281031_2.fastq.gz	fasp.sra.ebi.ac.uk:/vol1/fastq/ERR428/001/ERR4281031/ERR4281031_1.fastq.gz;fasp.sra.ebi.ac.uk:/vol1/fastq/ERR428/001/ERR4281031/ERR4281031_2.fastq.gz	ftp.sra.ebi.ac.uk/vol1/fastq/ERR428/001/ERR4281031/ERR4281031_1.fastq.gz;ftp.sra.ebi.ac.uk/vol1/fastq/ERR428/001/ERR4281031/ERR4281031_2.fastq.gz	4292206;5724757	FASTQ;FASTQ	ftp.sra.ebi.ac.uk/vol1/err/ERR428/001/ERR4281031	fasp.sra.ebi.ac.uk:/vol1/err/ERR428/001/ERR4281031	ftp.sra.ebi.ac.uk/vol1/err/ERR428/001/ERR4281031	1005-12M	16SrRNAprofile	Developmental trajectory of the healthy human gut microbiota during the first 5 years of life	0	2020-06-21	1005	12M	https://www.cell.com/cell-host-microbe/fulltext/S1931-3128(21)00100-1?_returnURL=https%3A%2F%2Flinkinghub.elsevier.com%2Fretrieve%2Fpii%2FS1931312821001001%3Fshowall%3Dtrue
PRJEB38986	ERS4768642	ERR4281032	ERA2737227	Homo sapiens	Illumina MiSeq	V4_PCR	253	PAIRED	AMPLICON	METAGENOMIC	PCR	90000	45130483	GOTHENBURG UNIVERISITY	2021-03-23	Illumina MiSeq paired end sequencing	Longitudinal study of children gut microbiota up to 5 years of age	ena-STUDY-GOTHENBURG UNIVERISITY-21-06-2020-16:20:26:641-650	ena-EXPERIMENT-GOTHENBURG UNIVERISITY-21-06-2020-16:18:52:569-17	ena-RUN-GOTHENBURG UNIVERISITY-21-06-2020-16:18:52:569-17	ftp.sra.ebi.ac.uk/vol1/fastq/ERR428/002/ERR4281032/ERR4281032_1.fastq.gz;ftp.sra.ebi.ac.uk/vol1/fastq/ERR428/002/ERR4281032/ERR4281032_2.fastq.gz	fasp.sra.ebi.ac.uk:/vol1/fastq/ERR428/002/ERR4281032/ERR4281032_1.fastq.gz;fasp.sra.ebi.ac.uk:/vol1/fastq/ERR428/002/ERR4281032/ERR4281032_2.fastq.gz	ftp.sra.ebi.ac.uk/vol1/fastq/ERR428/002/ERR4281032/ERR4281032_1.fastq.gz;ftp.sra.ebi.ac.uk/vol1/fastq/ERR428/002/ERR4281032/ERR4281032_2.fastq.gz	11616745;14897204	FASTQ;FASTQ	ftp.sra.ebi.ac.uk/vol1/err/ERR428/002/ERR4281032	fasp.sra.ebi.ac.uk:/vol1/err/ERR428/002/ERR4281032	ftp.sra.ebi.ac.uk/vol1/err/ERR428/002/ERR4281032	1005-3Y	16SrRNAprofile	Developmental trajectory of the healthy human gut microbiota during the first 5 years of life	0	2020-06-21	1005	3Y	https://www.cell.com/cell-host-microbe/fulltext/S1931-3128(21)00100-1?_returnURL=https%3A%2F%2Flinkinghub.elsevier.com%2Fretrieve%2Fpii%2FS1931312821001001%3Fshowall%3Dtrue
PRJEB38986	ERS4768643	ERR4281033	ERA2737227	Homo sapiens	Illumina MiSeq	V4_PCR	253	PAIRED	AMPLICON	METAGENOMIC	PCR	52619	26383839	GOTHENBURG UNIVERISITY	2021-03-23	Illumina MiSeq paired end sequencing	Longitudinal study of children gut microbiota up to 5 years of age	ena-STUDY-GOTHENBURG UNIVERISITY-21-06-2020-16:20:26:641-650	ena-EXPERIMENT-GOTHENBURG UNIVERISITY-21-06-2020-16:18:52:569-18	ena-RUN-GOTHENBURG UNIVERISITY-21-06-2020-16:18:52:569-18	ftp.sra.ebi.ac.uk/vol1/fastq/ERR428/003/ERR4281033/ERR4281033_1.fastq.gz;ftp.sra.ebi.ac.uk/vol1/fastq/ERR428/003/ERR4281033/ERR4281033_2.fastq.gz	fasp.sra.ebi.ac.uk:/vol1/fastq/ERR428/003/ERR4281033/ERR4281033_1.fastq.gz;fasp.sra.ebi.ac.uk:/vol1/fastq/ERR428/003/ERR4281033/ERR4281033_2.fastq.gz	ftp.sra.ebi.ac.uk/vol1/fastq/ERR428/003/ERR4281033/ERR4281033_1.fastq.gz;ftp.sra.ebi.ac.uk/vol1/fastq/ERR428/003/ERR4281033/ERR4281033_2.fastq.gz	6389405;8730616	FASTQ;FASTQ	ftp.sra.ebi.ac.uk/vol1/err/ERR428/003/ERR4281033	fasp.sra.ebi.ac.uk:/vol1/err/ERR428/003/ERR4281033	ftp.sra.ebi.ac.uk/vol1/err/ERR428/003/ERR4281033	1005-4M	16SrRNAprofile	Developmental trajectory of the healthy human gut microbiota during the first 5 years of life	0	2020-06-21	1005	4M	https://www.cell.com/cell-host-microbe/fulltext/S1931-3128(21)00100-1?_returnURL=https%3A%2F%2Flinkinghub.elsevier.com%2Fretrieve%2Fpii%2FS1931312821001001%3Fshowall%3Dtrue
PRJEB38986	ERS4768645	ERR4281035	ERA2737227	Homo sapiens	Illumina MiSeq	V4_PCR	253	PAIRED	AMPLICON	METAGENOMIC	PCR	68664	34409227	GOTHENBURG UNIVERISITY	2021-03-23	Illumina MiSeq paired end sequencing	Longitudinal study of children gut microbiota up to 5 years of age	ena-STUDY-GOTHENBURG UNIVERISITY-21-06-2020-16:20:26:641-650	ena-EXPERIMENT-GOTHENBURG UNIVERISITY-21-06-2020-16:18:52:570-20	ena-RUN-GOTHENBURG UNIVERISITY-21-06-2020-16:18:52:570-20	ftp.sra.ebi.ac.uk/vol1/fastq/ERR428/005/ERR4281035/ERR4281035_1.fastq.gz;ftp.sra.ebi.ac.uk/vol1/fastq/ERR428/005/ERR4281035/ERR4281035_2.fastq.gz	fasp.sra.ebi.ac.uk:/vol1/fastq/ERR428/005/ERR4281035/ERR4281035_1.fastq.gz;fasp.sra.ebi.ac.uk:/vol1/fastq/ERR428/005/ERR4281035/ERR4281035_2.fastq.gz	ftp.sra.ebi.ac.uk/vol1/fastq/ERR428/005/ERR4281035/ERR4281035_1.fastq.gz;ftp.sra.ebi.ac.uk/vol1/fastq/ERR428/005/ERR4281035/ERR4281035_2.fastq.gz	8061687;11042357	FASTQ;FASTQ	ftp.sra.ebi.ac.uk/vol1/err/ERR428/005/ERR4281035	fasp.sra.ebi.ac.uk:/vol1/err/ERR428/005/ERR4281035	ftp.sra.ebi.ac.uk/vol1/err/ERR428/005/ERR4281035	1005-NB	16SrRNAprofile	Developmental trajectory of the healthy human gut microbiota during the first 5 years of life	0	2020-06-21	1005	NB	https://www.cell.com/cell-host-microbe/fulltext/S1931-3128(21)00100-1?_returnURL=https%3A%2F%2Flinkinghub.elsevier.com%2Fretrieve%2Fpii%2FS1931312821001001%3Fshowall%3Dtrue
PRJEB38986	ERS4768652	ERR4281042	ERA2737227	Homo sapiens	Illumina MiSeq	V4_PCR	253	PAIRED	AMPLICON	METAGENOMIC	PCR	38033	19055762	GOTHENBURG UNIVERISITY	2021-03-23	Illumina MiSeq paired end sequencing	Longitudinal study of children gut microbiota up to 5 years of age	ena-STUDY-GOTHENBURG UNIVERISITY-21-06-2020-16:20:26:641-650	ena-EXPERIMENT-GOTHENBURG UNIVERISITY-21-06-2020-16:18:52:570-27	ena-RUN-GOTHENBURG UNIVERISITY-21-06-2020-16:18:52:570-27	ftp.sra.ebi.ac.uk/vol1/fastq/ERR428/002/ERR4281042/ERR4281042_1.fastq.gz;ftp.sra.ebi.ac.uk/vol1/fastq/ERR428/002/ERR4281042/ERR4281042_2.fastq.gz	fasp.sra.ebi.ac.uk:/vol1/fastq/ERR428/002/ERR4281042/ERR4281042_1.fastq.gz;fasp.sra.ebi.ac.uk:/vol1/fastq/ERR428/002/ERR4281042/ERR4281042_2.fastq.gz	ftp.sra.ebi.ac.uk/vol1/fastq/ERR428/002/ERR4281042/ERR4281042_1.fastq.gz;ftp.sra.ebi.ac.uk/vol1/fastq/ERR428/002/ERR4281042/ERR4281042_2.fastq.gz	4814902;6436502	FASTQ;FASTQ	ftp.sra.ebi.ac.uk/vol1/err/ERR428/002/ERR4281042	fasp.sra.ebi.ac.uk:/vol1/err/ERR428/002/ERR4281042	ftp.sra.ebi.ac.uk/vol1/err/ERR428/002/ERR4281042	1008-12M	16SrRNAprofile	Developmental trajectory of the healthy human gut microbiota during the first 5 years of life	0	2020-06-21	1008	12M	https://www.cell.com/cell-host-microbe/fulltext/S1931-3128(21)00100-1?_returnURL=https%3A%2F%2Flinkinghub.elsevier.com%2Fretrieve%2Fpii%2FS1931312821001001%3Fshowall%3Dtrue
PRJEB38986	ERS4768653	ERR4281043	ERA2737227	Homo sapiens	Illumina MiSeq	V4_PCR	253	PAIRED	AMPLICON	METAGENOMIC	PCR	119060	59695410	GOTHENBURG UNIVERISITY	2021-03-23	Illumina MiSeq paired end sequencing	Longitudinal study of children gut microbiota up to 5 years of age	ena-STUDY-GOTHENBURG UNIVERISITY-21-06-2020-16:20:26:641-650	ena-EXPERIMENT-GOTHENBURG UNIVERISITY-21-06-2020-16:18:52:570-28	ena-RUN-GOTHENBURG UNIVERISITY-21-06-2020-16:18:52:570-28	ftp.sra.ebi.ac.uk/vol1/fastq/ERR428/003/ERR4281043/ERR4281043_1.fastq.gz;ftp.sra.ebi.ac.uk/vol1/fastq/ERR428/003/ERR4281043/ERR4281043_2.fastq.gz	fasp.sra.ebi.ac.uk:/vol1/fastq/ERR428/003/ERR4281043/ERR4281043_1.fastq.gz;fasp.sra.ebi.ac.uk:/vol1/fastq/ERR428/003/ERR4281043/ERR4281043_2.fastq.gz	ftp.sra.ebi.ac.uk/vol1/fastq/ERR428/003/ERR4281043/ERR4281043_1.fastq.gz;ftp.sra.ebi.ac.uk/vol1/fastq/ERR428/003/ERR4281043/ERR4281043_2.fastq.gz	15843454;19919178	FASTQ;FASTQ	ftp.sra.ebi.ac.uk/vol1/err/ERR428/003/ERR4281043	fasp.sra.ebi.ac.uk:/vol1/err/ERR428/003/ERR4281043	ftp.sra.ebi.ac.uk/vol1/err/ERR428/003/ERR4281043	1008-3Y	16SrRNAprofile	Developmental trajectory of the healthy human gut microbiota during the first 5 years of life	0	2020-06-21	1008	3Y	https://www.cell.com/cell-host-microbe/fulltext/S1931-3128(21)00100-1?_returnURL=https%3A%2F%2Flinkinghub.elsevier.com%2Fretrieve%2Fpii%2FS1931312821001001%3Fshowall%3Dtrue
PRJEB38986	ERS4768654	ERR4281044	ERA2737227	Homo sapiens	Illumina MiSeq	V4_PCR	253	PAIRED	AMPLICON	METAGENOMIC	PCR	76411	38311612	GOTHENBURG UNIVERISITY	2021-03-23	Illumina MiSeq paired end sequencing	Longitudinal study of children gut microbiota up to 5 years of age	ena-STUDY-GOTHENBURG UNIVERISITY-21-06-2020-16:20:26:641-650	ena-EXPERIMENT-GOTHENBURG UNIVERISITY-21-06-2020-16:18:52:570-29	ena-RUN-GOTHENBURG UNIVERISITY-21-06-2020-16:18:52:570-29	ftp.sra.ebi.ac.uk/vol1/fastq/ERR428/004/ERR4281044/ERR4281044_1.fastq.gz;ftp.sra.ebi.ac.uk/vol1/fastq/ERR428/004/ERR4281044/ERR4281044_2.fastq.gz	fasp.sra.ebi.ac.uk:/vol1/fastq/ERR428/004/ERR4281044/ERR4281044_1.fastq.gz;fasp.sra.ebi.ac.uk:/vol1/fastq/ERR428/004/ERR4281044/ERR4281044_2.fastq.gz	ftp.sra.ebi.ac.uk/vol1/fastq/ERR428/004/ERR4281044/ERR4281044_1.fastq.gz;ftp.sra.ebi.ac.uk/vol1/fastq/ERR428/004/ERR4281044/ERR4281044_2.fastq.gz	9412195;12438845	FASTQ;FASTQ	ftp.sra.ebi.ac.uk/vol1/err/ERR428/004/ERR4281044	fasp.sra.ebi.ac.uk:/vol1/err/ERR428/004/ERR4281044	ftp.sra.ebi.ac.uk/vol1/err/ERR428/004/ERR4281044	1008-4M	16SrRNAprofile	Developmental trajectory of the healthy human gut microbiota during the first 5 years of life	0	2020-06-21	1008	4M	https://www.cell.com/cell-host-microbe/fulltext/S1931-3128(21)00100-1?_returnURL=https%3A%2F%2Flinkinghub.elsevier.com%2Fretrieve%2Fpii%2FS1931312821001001%3Fshowall%3Dtrue
PRJEB38986	ERS4768656	ERR4281046	ERA2737227	Homo sapiens	Illumina MiSeq	V4_PCR	253	PAIRED	AMPLICON	METAGENOMIC	PCR	278965	139891607	GOTHENBURG UNIVERISITY	2021-03-23	Illumina MiSeq paired end sequencing	Longitudinal study of children gut microbiota up to 5 years of age	ena-STUDY-GOTHENBURG UNIVERISITY-21-06-2020-16:20:26:641-650	ena-EXPERIMENT-GOTHENBURG UNIVERISITY-21-06-2020-16:18:52:570-31	ena-RUN-GOTHENBURG UNIVERISITY-21-06-2020-16:18:52:570-31	ftp.sra.ebi.ac.uk/vol1/fastq/ERR428/006/ERR4281046/ERR4281046_1.fastq.gz;ftp.sra.ebi.ac.uk/vol1/fastq/ERR428/006/ERR4281046/ERR4281046_2.fastq.gz	fasp.sra.ebi.ac.uk:/vol1/fastq/ERR428/006/ERR4281046/ERR4281046_1.fastq.gz;fasp.sra.ebi.ac.uk:/vol1/fastq/ERR428/006/ERR4281046/ERR4281046_2.fastq.gz	ftp.sra.ebi.ac.uk/vol1/fastq/ERR428/006/ERR4281046/ERR4281046_1.fastq.gz;ftp.sra.ebi.ac.uk/vol1/fastq/ERR428/006/ERR4281046/ERR4281046_2.fastq.gz	32353221;44967666	FASTQ;FASTQ	ftp.sra.ebi.ac.uk/vol1/err/ERR428/006/ERR4281046	fasp.sra.ebi.ac.uk:/vol1/err/ERR428/006/ERR4281046	ftp.sra.ebi.ac.uk/vol1/err/ERR428/006/ERR4281046	1008-NB	16SrRNAprofile	Developmental trajectory of the healthy human gut microbiota during the first 5 years of life	0	2020-06-21	1008	NB	https://www.cell.com/cell-host-microbe/fulltext/S1931-3128(21)00100-1?_returnURL=https%3A%2F%2Flinkinghub.elsevier.com%2Fretrieve%2Fpii%2FS1931312821001001%3Fshowall%3Dtrue
PRJEB38986	ERS4768662	ERR4281052	ERA2737227	Homo sapiens	Illumina MiSeq	V4_PCR	253	PAIRED	AMPLICON	METAGENOMIC	PCR	31419	15745386	GOTHENBURG UNIVERISITY	2021-03-23	Illumina MiSeq paired end sequencing	Longitudinal study of children gut microbiota up to 5 years of age	ena-STUDY-GOTHENBURG UNIVERISITY-21-06-2020-16:20:26:641-650	ena-EXPERIMENT-GOTHENBURG UNIVERISITY-21-06-2020-16:18:52:570-37	ena-RUN-GOTHENBURG UNIVERISITY-21-06-2020-16:18:52:570-37	ftp.sra.ebi.ac.uk/vol1/fastq/ERR428/002/ERR4281052/ERR4281052_1.fastq.gz;ftp.sra.ebi.ac.uk/vol1/fastq/ERR428/002/ERR4281052/ERR4281052_2.fastq.gz	fasp.sra.ebi.ac.uk:/vol1/fastq/ERR428/002/ERR4281052/ERR4281052_1.fastq.gz;fasp.sra.ebi.ac.uk:/vol1/fastq/ERR428/002/ERR4281052/ERR4281052_2.fastq.gz	ftp.sra.ebi.ac.uk/vol1/fastq/ERR428/002/ERR4281052/ERR4281052_1.fastq.gz;ftp.sra.ebi.ac.uk/vol1/fastq/ERR428/002/ERR4281052/ERR4281052_2.fastq.gz	3970463;5393986	FASTQ;FASTQ	ftp.sra.ebi.ac.uk/vol1/err/ERR428/002/ERR4281052	fasp.sra.ebi.ac.uk:/vol1/err/ERR428/002/ERR4281052	ftp.sra.ebi.ac.uk/vol1/err/ERR428/002/ERR4281052	1011-12M	16SrRNAprofile	Developmental trajectory of the healthy human gut microbiota during the first 5 years of life	0	2020-06-21	1011	12M	https://www.cell.com/cell-host-microbe/fulltext/S1931-3128(21)00100-1?_returnURL=https%3A%2F%2Flinkinghub.elsevier.com%2Fretrieve%2Fpii%2FS1931312821001001%3Fshowall%3Dtrue
PRJEB38986	ERS4768663	ERR4281053	ERA2737227	Homo sapiens	Illumina MiSeq	V4_PCR	253	PAIRED	AMPLICON	METAGENOMIC	PCR	100890	50594906	GOTHENBURG UNIVERISITY	2021-03-23	Illumina MiSeq paired end sequencing	Longitudinal study of children gut microbiota up to 5 years of age	ena-STUDY-GOTHENBURG UNIVERISITY-21-06-2020-16:20:26:641-650	ena-EXPERIMENT-GOTHENBURG UNIVERISITY-21-06-2020-16:18:52:570-38	ena-RUN-GOTHENBURG UNIVERISITY-21-06-2020-16:18:52:570-38	ftp.sra.ebi.ac.uk/vol1/fastq/ERR428/003/ERR4281053/ERR4281053_1.fastq.gz;ftp.sra.ebi.ac.uk/vol1/fastq/ERR428/003/ERR4281053/ERR4281053_2.fastq.gz	fasp.sra.ebi.ac.uk:/vol1/fastq/ERR428/003/ERR4281053/ERR4281053_1.fastq.gz;fasp.sra.ebi.ac.uk:/vol1/fastq/ERR428/003/ERR4281053/ERR4281053_2.fastq.gz	ftp.sra.ebi.ac.uk/vol1/fastq/ERR428/003/ERR4281053/ERR4281053_1.fastq.gz;ftp.sra.ebi.ac.uk/vol1/fastq/ERR428/003/ERR4281053/ERR4281053_2.fastq.gz	13447742;16712876	FASTQ;FASTQ	ftp.sra.ebi.ac.uk/vol1/err/ERR428/003/ERR4281053	fasp.sra.ebi.ac.uk:/vol1/err/ERR428/003/ERR4281053	ftp.sra.ebi.ac.uk/vol1/err/ERR428/003/ERR4281053	1011-3Y	16SrRNAprofile	Developmental trajectory of the healthy human gut microbiota during the first 5 years of life	0	2020-06-21	1011	3Y	https://www.cell.com/cell-host-microbe/fulltext/S1931-3128(21)00100-1?_returnURL=https%3A%2F%2Flinkinghub.elsevier.com%2Fretrieve%2Fpii%2FS1931312821001001%3Fshowall%3Dtrue
PRJEB38986	ERS4768664	ERR4281054	ERA2737227	Homo sapiens	Illumina MiSeq	V4_PCR	253	PAIRED	AMPLICON	METAGENOMIC	PCR	72423	36312646	GOTHENBURG UNIVERISITY	2021-03-23	Illumina MiSeq paired end sequencing	Longitudinal study of children gut microbiota up to 5 years of age	ena-STUDY-GOTHENBURG UNIVERISITY-21-06-2020-16:20:26:641-650	ena-EXPERIMENT-GOTHENBURG UNIVERISITY-21-06-2020-16:18:52:570-39	ena-RUN-GOTHENBURG UNIVERISITY-21-06-2020-16:18:52:570-39	ftp.sra.ebi.ac.uk/vol1/fastq/ERR428/004/ERR4281054/ERR4281054_1.fastq.gz;ftp.sra.ebi.ac.uk/vol1/fastq/ERR428/004/ERR4281054/ERR4281054_2.fastq.gz	fasp.sra.ebi.ac.uk:/vol1/fastq/ERR428/004/ERR4281054/ERR4281054_1.fastq.gz;fasp.sra.ebi.ac.uk:/vol1/fastq/ERR428/004/ERR4281054/ERR4281054_2.fastq.gz	ftp.sra.ebi.ac.uk/vol1/fastq/ERR428/004/ERR4281054/ERR4281054_1.fastq.gz;ftp.sra.ebi.ac.uk/vol1/fastq/ERR428/004/ERR4281054/ERR4281054_2.fastq.gz	8542145;12500134	FASTQ;FASTQ	ftp.sra.ebi.ac.uk/vol1/err/ERR428/004/ERR4281054	fasp.sra.ebi.ac.uk:/vol1/err/ERR428/004/ERR4281054	ftp.sra.ebi.ac.uk/vol1/err/ERR428/004/ERR4281054	1011-4M	16SrRNAprofile	Developmental trajectory of the healthy human gut microbiota during the first 5 years of life	0	2020-06-21	1011	4M	https://www.cell.com/cell-host-microbe/fulltext/S1931-3128(21)00100-1?_returnURL=https%3A%2F%2Flinkinghub.elsevier.com%2Fretrieve%2Fpii%2FS1931312821001001%3Fshowall%3Dtrue
PRJEB38986	ERS4768666	ERR4281056	ERA2737227	Homo sapiens	Illumina MiSeq	V4_PCR	253	PAIRED	AMPLICON	METAGENOMIC	PCR	69764	34273134	GOTHENBURG UNIVERISITY	2021-03-23	Illumina MiSeq paired end sequencing	Longitudinal study of children gut microbiota up to 5 years of age	ena-STUDY-GOTHENBURG UNIVERISITY-21-06-2020-16:20:26:641-650	ena-EXPERIMENT-GOTHENBURG UNIVERISITY-21-06-2020-16:18:52:570-41	ena-RUN-GOTHENBURG UNIVERISITY-21-06-2020-16:18:52:570-41	ftp.sra.ebi.ac.uk/vol1/fastq/ERR428/006/ERR4281056/ERR4281056_1.fastq.gz;ftp.sra.ebi.ac.uk/vol1/fastq/ERR428/006/ERR4281056/ERR4281056_2.fastq.gz	fasp.sra.ebi.ac.uk:/vol1/fastq/ERR428/006/ERR4281056/ERR4281056_1.fastq.gz;fasp.sra.ebi.ac.uk:/vol1/fastq/ERR428/006/ERR4281056/ERR4281056_2.fastq.gz	ftp.sra.ebi.ac.uk/vol1/fastq/ERR428/006/ERR4281056/ERR4281056_1.fastq.gz;ftp.sra.ebi.ac.uk/vol1/fastq/ERR428/006/ERR4281056/ERR4281056_2.fastq.gz	8212110;9758291	FASTQ;FASTQ	ftp.sra.ebi.ac.uk/vol1/err/ERR428/006/ERR4281056	fasp.sra.ebi.ac.uk:/vol1/err/ERR428/006/ERR4281056	ftp.sra.ebi.ac.uk/vol1/err/ERR428/006/ERR4281056	1011-NB	16SrRNAprofile	Developmental trajectory of the healthy human gut microbiota during the first 5 years of life	0	2020-06-21	1011	NB	https://www.cell.com/cell-host-microbe/fulltext/S1931-3128(21)00100-1?_returnURL=https%3A%2F%2Flinkinghub.elsevier.com%2Fretrieve%2Fpii%2FS1931312821001001%3Fshowall%3Dtrue
PRJEB38986	ERS4768673	ERR4281063	ERA2737227	Homo sapiens	Illumina MiSeq	V4_PCR	253	PAIRED	AMPLICON	METAGENOMIC	PCR	34261	17170104	GOTHENBURG UNIVERISITY	2021-03-23	Illumina MiSeq paired end sequencing	Longitudinal study of children gut microbiota up to 5 years of age	ena-STUDY-GOTHENBURG UNIVERISITY-21-06-2020-16:20:26:641-650	ena-EXPERIMENT-GOTHENBURG UNIVERISITY-21-06-2020-16:18:52:571-48	ena-RUN-GOTHENBURG UNIVERISITY-21-06-2020-16:18:52:571-48	ftp.sra.ebi.ac.uk/vol1/fastq/ERR428/003/ERR4281063/ERR4281063_1.fastq.gz;ftp.sra.ebi.ac.uk/vol1/fastq/ERR428/003/ERR4281063/ERR4281063_2.fastq.gz	fasp.sra.ebi.ac.uk:/vol1/fastq/ERR428/003/ERR4281063/ERR4281063_1.fastq.gz;fasp.sra.ebi.ac.uk:/vol1/fastq/ERR428/003/ERR4281063/ERR4281063_2.fastq.gz	ftp.sra.ebi.ac.uk/vol1/fastq/ERR428/003/ERR4281063/ERR4281063_1.fastq.gz;ftp.sra.ebi.ac.uk/vol1/fastq/ERR428/003/ERR4281063/ERR4281063_2.fastq.gz	4422064;6029394	FASTQ;FASTQ	ftp.sra.ebi.ac.uk/vol1/err/ERR428/003/ERR4281063	fasp.sra.ebi.ac.uk:/vol1/err/ERR428/003/ERR4281063	ftp.sra.ebi.ac.uk/vol1/err/ERR428/003/ERR4281063	1017-12M	16SrRNAprofile	Developmental trajectory of the healthy human gut microbiota during the first 5 years of life	0	2020-06-21	1017	12M	https://www.cell.com/cell-host-microbe/fulltext/S1931-3128(21)00100-1?_returnURL=https%3A%2F%2Flinkinghub.elsevier.com%2Fretrieve%2Fpii%2FS1931312821001001%3Fshowall%3Dtrue
PRJEB38986	ERS4768674	ERR4281064	ERA2737227	Homo sapiens	Illumina MiSeq	V4_PCR	253	PAIRED	AMPLICON	METAGENOMIC	PCR	136149	68278059	GOTHENBURG UNIVERISITY	2021-03-23	Illumina MiSeq paired end sequencing	Longitudinal study of children gut microbiota up to 5 years of age	ena-STUDY-GOTHENBURG UNIVERISITY-21-06-2020-16:20:26:641-650	ena-EXPERIMENT-GOTHENBURG UNIVERISITY-21-06-2020-16:18:52:571-49	ena-RUN-GOTHENBURG UNIVERISITY-21-06-2020-16:18:52:571-49	ftp.sra.ebi.ac.uk/vol1/fastq/ERR428/004/ERR4281064/ERR4281064_1.fastq.gz;ftp.sra.ebi.ac.uk/vol1/fastq/ERR428/004/ERR4281064/ERR4281064_2.fastq.gz	fasp.sra.ebi.ac.uk:/vol1/fastq/ERR428/004/ERR4281064/ERR4281064_1.fastq.gz;fasp.sra.ebi.ac.uk:/vol1/fastq/ERR428/004/ERR4281064/ERR4281064_2.fastq.gz	ftp.sra.ebi.ac.uk/vol1/fastq/ERR428/004/ERR4281064/ERR4281064_1.fastq.gz;ftp.sra.ebi.ac.uk/vol1/fastq/ERR428/004/ERR4281064/ERR4281064_2.fastq.gz	18382807;22700572	FASTQ;FASTQ	ftp.sra.ebi.ac.uk/vol1/err/ERR428/004/ERR4281064	fasp.sra.ebi.ac.uk:/vol1/err/ERR428/004/ERR4281064	ftp.sra.ebi.ac.uk/vol1/err/ERR428/004/ERR4281064	1017-3Y	16SrRNAprofile	Developmental trajectory of the healthy human gut microbiota during the first 5 years of life	0	2020-06-21	1017	3Y	https://www.cell.com/cell-host-microbe/fulltext/S1931-3128(21)00100-1?_returnURL=https%3A%2F%2Flinkinghub.elsevier.com%2Fretrieve%2Fpii%2FS1931312821001001%3Fshowall%3Dtrue
PRJEB38986	ERS4768675	ERR4281065	ERA2737227	Homo sapiens	Illumina MiSeq	V4_PCR	253	PAIRED	AMPLICON	METAGENOMIC	PCR	73597	36905283	GOTHENBURG UNIVERISITY	2021-03-23	Illumina MiSeq paired end sequencing	Longitudinal study of children gut microbiota up to 5 years of age	ena-STUDY-GOTHENBURG UNIVERISITY-21-06-2020-16:20:26:641-650	ena-EXPERIMENT-GOTHENBURG UNIVERISITY-21-06-2020-16:18:52:571-50	ena-RUN-GOTHENBURG UNIVERISITY-21-06-2020-16:18:52:571-50	ftp.sra.ebi.ac.uk/vol1/fastq/ERR428/005/ERR4281065/ERR4281065_1.fastq.gz;ftp.sra.ebi.ac.uk/vol1/fastq/ERR428/005/ERR4281065/ERR4281065_2.fastq.gz	fasp.sra.ebi.ac.uk:/vol1/fastq/ERR428/005/ERR4281065/ERR4281065_1.fastq.gz;fasp.sra.ebi.ac.uk:/vol1/fastq/ERR428/005/ERR4281065/ERR4281065_2.fastq.gz	ftp.sra.ebi.ac.uk/vol1/fastq/ERR428/005/ERR4281065/ERR4281065_1.fastq.gz;ftp.sra.ebi.ac.uk/vol1/fastq/ERR428/005/ERR4281065/ERR4281065_2.fastq.gz	8963766;12310324	FASTQ;FASTQ	ftp.sra.ebi.ac.uk/vol1/err/ERR428/005/ERR4281065	fasp.sra.ebi.ac.uk:/vol1/err/ERR428/005/ERR4281065	ftp.sra.ebi.ac.uk/vol1/err/ERR428/005/ERR4281065	1017-4M	16SrRNAprofile	Developmental trajectory of the healthy human gut microbiota during the first 5 years of life	0	2020-06-21	1017	4M	https://www.cell.com/cell-host-microbe/fulltext/S1931-3128(21)00100-1?_returnURL=https%3A%2F%2Flinkinghub.elsevier.com%2Fretrieve%2Fpii%2FS1931312821001001%3Fshowall%3Dtrue
PRJEB38986	ERS4768677	ERR4281067	ERA2737227	Homo sapiens	Illumina MiSeq	V4_PCR	253	PAIRED	AMPLICON	METAGENOMIC	PCR	88378	44322393	GOTHENBURG UNIVERISITY	2021-03-23	Illumina MiSeq paired end sequencing	Longitudinal study of children gut microbiota up to 5 years of age	ena-STUDY-GOTHENBURG UNIVERISITY-21-06-2020-16:20:26:641-650	ena-EXPERIMENT-GOTHENBURG UNIVERISITY-21-06-2020-16:18:52:571-52	ena-RUN-GOTHENBURG UNIVERISITY-21-06-2020-16:18:52:571-52	ftp.sra.ebi.ac.uk/vol1/fastq/ERR428/007/ERR4281067/ERR4281067_1.fastq.gz;ftp.sra.ebi.ac.uk/vol1/fastq/ERR428/007/ERR4281067/ERR4281067_2.fastq.gz	fasp.sra.ebi.ac.uk:/vol1/fastq/ERR428/007/ERR4281067/ERR4281067_1.fastq.gz;fasp.sra.ebi.ac.uk:/vol1/fastq/ERR428/007/ERR4281067/ERR4281067_2.fastq.gz	ftp.sra.ebi.ac.uk/vol1/fastq/ERR428/007/ERR4281067/ERR4281067_1.fastq.gz;ftp.sra.ebi.ac.uk/vol1/fastq/ERR428/007/ERR4281067/ERR4281067_2.fastq.gz	10316213;14084578	FASTQ;FASTQ	ftp.sra.ebi.ac.uk/vol1/err/ERR428/007/ERR4281067	fasp.sra.ebi.ac.uk:/vol1/err/ERR428/007/ERR4281067	ftp.sra.ebi.ac.uk/vol1/err/ERR428/007/ERR4281067	1017-NB	16SrRNAprofile	Developmental trajectory of the healthy human gut microbiota during the first 5 years of life	0	2020-06-21	1017	NB	https://www.cell.com/cell-host-microbe/fulltext/S1931-3128(21)00100-1?_returnURL=https%3A%2F%2Flinkinghub.elsevier.com%2Fretrieve%2Fpii%2FS1931312821001001%3Fshowall%3Dtrue
PRJEB38986	ERS4768691	ERR4281081	ERA2737227	Homo sapiens	Illumina MiSeq	V4_PCR	253	PAIRED	AMPLICON	METAGENOMIC	PCR	114159	57211104	GOTHENBURG UNIVERISITY	2021-03-23	Illumina MiSeq paired end sequencing	Longitudinal study of children gut microbiota up to 5 years of age	ena-STUDY-GOTHENBURG UNIVERISITY-21-06-2020-16:20:26:641-650	ena-EXPERIMENT-GOTHENBURG UNIVERISITY-21-06-2020-16:18:52:571-66	ena-RUN-GOTHENBURG UNIVERISITY-21-06-2020-16:18:52:571-66	ftp.sra.ebi.ac.uk/vol1/fastq/ERR428/001/ERR4281081/ERR4281081_1.fastq.gz;ftp.sra.ebi.ac.uk/vol1/fastq/ERR428/001/ERR4281081/ERR4281081_2.fastq.gz	fasp.sra.ebi.ac.uk:/vol1/fastq/ERR428/001/ERR4281081/ERR4281081_1.fastq.gz;fasp.sra.ebi.ac.uk:/vol1/fastq/ERR428/001/ERR4281081/ERR4281081_2.fastq.gz	ftp.sra.ebi.ac.uk/vol1/fastq/ERR428/001/ERR4281081/ERR4281081_1.fastq.gz;ftp.sra.ebi.ac.uk/vol1/fastq/ERR428/001/ERR4281081/ERR4281081_2.fastq.gz	14907200;19359014	FASTQ;FASTQ	ftp.sra.ebi.ac.uk/vol1/err/ERR428/001/ERR4281081	fasp.sra.ebi.ac.uk:/vol1/err/ERR428/001/ERR4281081	ftp.sra.ebi.ac.uk/vol1/err/ERR428/001/ERR4281081	1025-12M	16SrRNAprofile	Developmental trajectory of the healthy human gut microbiota during the first 5 years of life	0	2020-06-21	1025	12M	https://www.cell.com/cell-host-microbe/fulltext/S1931-3128(21)00100-1?_returnURL=https%3A%2F%2Flinkinghub.elsevier.com%2Fretrieve%2Fpii%2FS1931312821001001%3Fshowall%3Dtrue
PRJEB38986	ERS4768692	ERR4281082	ERA2737227	Homo sapiens	Illumina MiSeq	V4_PCR	253	PAIRED	AMPLICON	METAGENOMIC	PCR	108655	54495548	GOTHENBURG UNIVERISITY	2021-03-23	Illumina MiSeq paired end sequencing	Longitudinal study of children gut microbiota up to 5 years of age	ena-STUDY-GOTHENBURG UNIVERISITY-21-06-2020-16:20:26:641-650	ena-EXPERIMENT-GOTHENBURG UNIVERISITY-21-06-2020-16:18:52:571-67	ena-RUN-GOTHENBURG UNIVERISITY-21-06-2020-16:18:52:571-67	ftp.sra.ebi.ac.uk/vol1/fastq/ERR428/002/ERR4281082/ERR4281082_1.fastq.gz;ftp.sra.ebi.ac.uk/vol1/fastq/ERR428/002/ERR4281082/ERR4281082_2.fastq.gz	fasp.sra.ebi.ac.uk:/vol1/fastq/ERR428/002/ERR4281082/ERR4281082_1.fastq.gz;fasp.sra.ebi.ac.uk:/vol1/fastq/ERR428/002/ERR4281082/ERR4281082_2.fastq.gz	ftp.sra.ebi.ac.uk/vol1/fastq/ERR428/002/ERR4281082/ERR4281082_1.fastq.gz;ftp.sra.ebi.ac.uk/vol1/fastq/ERR428/002/ERR4281082/ERR4281082_2.fastq.gz	14384008;18065183	FASTQ;FASTQ	ftp.sra.ebi.ac.uk/vol1/err/ERR428/002/ERR4281082	fasp.sra.ebi.ac.uk:/vol1/err/ERR428/002/ERR4281082	ftp.sra.ebi.ac.uk/vol1/err/ERR428/002/ERR4281082	1025-3Y	16SrRNAprofile	Developmental trajectory of the healthy human gut microbiota during the first 5 years of life	0	2020-06-21	1025	3Y	https://www.cell.com/cell-host-microbe/fulltext/S1931-3128(21)00100-1?_returnURL=https%3A%2F%2Flinkinghub.elsevier.com%2Fretrieve%2Fpii%2FS1931312821001001%3Fshowall%3Dtrue
PRJEB38986	ERS4768693	ERR4281083	ERA2737227	Homo sapiens	Illumina MiSeq	V4_PCR	253	PAIRED	AMPLICON	METAGENOMIC	PCR	69711	34948970	GOTHENBURG UNIVERISITY	2021-03-23	Illumina MiSeq paired end sequencing	Longitudinal study of children gut microbiota up to 5 years of age	ena-STUDY-GOTHENBURG UNIVERISITY-21-06-2020-16:20:26:641-650	ena-EXPERIMENT-GOTHENBURG UNIVERISITY-21-06-2020-16:18:52:571-68	ena-RUN-GOTHENBURG UNIVERISITY-21-06-2020-16:18:52:571-68	ftp.sra.ebi.ac.uk/vol1/fastq/ERR428/003/ERR4281083/ERR4281083_1.fastq.gz;ftp.sra.ebi.ac.uk/vol1/fastq/ERR428/003/ERR4281083/ERR4281083_2.fastq.gz	fasp.sra.ebi.ac.uk:/vol1/fastq/ERR428/003/ERR4281083/ERR4281083_1.fastq.gz;fasp.sra.ebi.ac.uk:/vol1/fastq/ERR428/003/ERR4281083/ERR4281083_2.fastq.gz	ftp.sra.ebi.ac.uk/vol1/fastq/ERR428/003/ERR4281083/ERR4281083_1.fastq.gz;ftp.sra.ebi.ac.uk/vol1/fastq/ERR428/003/ERR4281083/ERR4281083_2.fastq.gz	8416539;11413121	FASTQ;FASTQ	ftp.sra.ebi.ac.uk/vol1/err/ERR428/003/ERR4281083	fasp.sra.ebi.ac.uk:/vol1/err/ERR428/003/ERR4281083	ftp.sra.ebi.ac.uk/vol1/err/ERR428/003/ERR4281083	1025-4M	16SrRNAprofile	Developmental trajectory of the healthy human gut microbiota during the first 5 years of life	0	2020-06-21	1025	4M	https://www.cell.com/cell-host-microbe/fulltext/S1931-3128(21)00100-1?_returnURL=https%3A%2F%2Flinkinghub.elsevier.com%2Fretrieve%2Fpii%2FS1931312821001001%3Fshowall%3Dtrue
PRJEB38986	ERS4768695	ERR4281085	ERA2737227	Homo sapiens	Illumina MiSeq	V4_PCR	253	PAIRED	AMPLICON	METAGENOMIC	PCR	141633	71040099	GOTHENBURG UNIVERISITY	2021-03-23	Illumina MiSeq paired end sequencing	Longitudinal study of children gut microbiota up to 5 years of age	ena-STUDY-GOTHENBURG UNIVERISITY-21-06-2020-16:20:26:641-650	ena-EXPERIMENT-GOTHENBURG UNIVERISITY-21-06-2020-16:18:52:571-70	ena-RUN-GOTHENBURG UNIVERISITY-21-06-2020-16:18:52:571-70	ftp.sra.ebi.ac.uk/vol1/fastq/ERR428/005/ERR4281085/ERR4281085_1.fastq.gz;ftp.sra.ebi.ac.uk/vol1/fastq/ERR428/005/ERR4281085/ERR4281085_2.fastq.gz	fasp.sra.ebi.ac.uk:/vol1/fastq/ERR428/005/ERR4281085/ERR4281085_1.fastq.gz;fasp.sra.ebi.ac.uk:/vol1/fastq/ERR428/005/ERR4281085/ERR4281085_2.fastq.gz	ftp.sra.ebi.ac.uk/vol1/fastq/ERR428/005/ERR4281085/ERR4281085_1.fastq.gz;ftp.sra.ebi.ac.uk/vol1/fastq/ERR428/005/ERR4281085/ERR4281085_2.fastq.gz	15949836;21375286	FASTQ;FASTQ	ftp.sra.ebi.ac.uk/vol1/err/ERR428/005/ERR4281085	fasp.sra.ebi.ac.uk:/vol1/err/ERR428/005/ERR4281085	ftp.sra.ebi.ac.uk/vol1/err/ERR428/005/ERR4281085	1025-NB	16SrRNAprofile	Developmental trajectory of the healthy human gut microbiota during the first 5 years of life	0	2020-06-21	1025	NB	https://www.cell.com/cell-host-microbe/fulltext/S1931-3128(21)00100-1?_returnURL=https%3A%2F%2Flinkinghub.elsevier.com%2Fretrieve%2Fpii%2FS1931312821001001%3Fshowall%3Dtrue
PRJEB38986	ERS4768698	ERR4281088	ERA2737227	Homo sapiens	Illumina MiSeq	V4_PCR	253	PAIRED	AMPLICON	METAGENOMIC	PCR	114328	57298676	GOTHENBURG UNIVERISITY	2021-03-23	Illumina MiSeq paired end sequencing	Longitudinal study of children gut microbiota up to 5 years of age	ena-STUDY-GOTHENBURG UNIVERISITY-21-06-2020-16:20:26:641-650	ena-EXPERIMENT-GOTHENBURG UNIVERISITY-21-06-2020-16:18:52:571-73	ena-RUN-GOTHENBURG UNIVERISITY-21-06-2020-16:18:52:571-73	ftp.sra.ebi.ac.uk/vol1/fastq/ERR428/008/ERR4281088/ERR4281088_1.fastq.gz;ftp.sra.ebi.ac.uk/vol1/fastq/ERR428/008/ERR4281088/ERR4281088_2.fastq.gz	fasp.sra.ebi.ac.uk:/vol1/fastq/ERR428/008/ERR4281088/ERR4281088_1.fastq.gz;fasp.sra.ebi.ac.uk:/vol1/fastq/ERR428/008/ERR4281088/ERR4281088_2.fastq.gz	ftp.sra.ebi.ac.uk/vol1/fastq/ERR428/008/ERR4281088/ERR4281088_1.fastq.gz;ftp.sra.ebi.ac.uk/vol1/fastq/ERR428/008/ERR4281088/ERR4281088_2.fastq.gz	14586590;19663886	FASTQ;FASTQ	ftp.sra.ebi.ac.uk/vol1/err/ERR428/008/ERR4281088	fasp.sra.ebi.ac.uk:/vol1/err/ERR428/008/ERR4281088	ftp.sra.ebi.ac.uk/vol1/err/ERR428/008/ERR4281088	1029-12M	16SrRNAprofile	Developmental trajectory of the healthy human gut microbiota during the first 5 years of life	0	2020-06-21	1029	12M	https://www.cell.com/cell-host-microbe/fulltext/S1931-3128(21)00100-1?_returnURL=https%3A%2F%2Flinkinghub.elsevier.com%2Fretrieve%2Fpii%2FS1931312821001001%3Fshowall%3Dtrue
PRJEB38986	ERS4768699	ERR4281089	ERA2737227	Homo sapiens	Illumina MiSeq	V4_PCR	253	PAIRED	AMPLICON	METAGENOMIC	PCR	110601	55464917	GOTHENBURG UNIVERISITY	2021-03-23	Illumina MiSeq paired end sequencing	Longitudinal study of children gut microbiota up to 5 years of age	ena-STUDY-GOTHENBURG UNIVERISITY-21-06-2020-16:20:26:641-650	ena-EXPERIMENT-GOTHENBURG UNIVERISITY-21-06-2020-16:18:52:571-74	ena-RUN-GOTHENBURG UNIVERISITY-21-06-2020-16:18:52:571-74	ftp.sra.ebi.ac.uk/vol1/fastq/ERR428/009/ERR4281089/ERR4281089_1.fastq.gz;ftp.sra.ebi.ac.uk/vol1/fastq/ERR428/009/ERR4281089/ERR4281089_2.fastq.gz	fasp.sra.ebi.ac.uk:/vol1/fastq/ERR428/009/ERR4281089/ERR4281089_1.fastq.gz;fasp.sra.ebi.ac.uk:/vol1/fastq/ERR428/009/ERR4281089/ERR4281089_2.fastq.gz	ftp.sra.ebi.ac.uk/vol1/fastq/ERR428/009/ERR4281089/ERR4281089_1.fastq.gz;ftp.sra.ebi.ac.uk/vol1/fastq/ERR428/009/ERR4281089/ERR4281089_2.fastq.gz	14139378;18033908	FASTQ;FASTQ	ftp.sra.ebi.ac.uk/vol1/err/ERR428/009/ERR4281089	fasp.sra.ebi.ac.uk:/vol1/err/ERR428/009/ERR4281089	ftp.sra.ebi.ac.uk/vol1/err/ERR428/009/ERR4281089	1029-3Y	16SrRNAprofile	Developmental trajectory of the healthy human gut microbiota during the first 5 years of life	0	2020-06-21	1029	3Y	https://www.cell.com/cell-host-microbe/fulltext/S1931-3128(21)00100-1?_returnURL=https%3A%2F%2Flinkinghub.elsevier.com%2Fretrieve%2Fpii%2FS1931312821001001%3Fshowall%3Dtrue
PRJEB38986	ERS4768700	ERR4281090	ERA2737227	Homo sapiens	Illumina MiSeq	V4_PCR	253	PAIRED	AMPLICON	METAGENOMIC	PCR	62311	31240109	GOTHENBURG UNIVERISITY	2021-03-23	Illumina MiSeq paired end sequencing	Longitudinal study of children gut microbiota up to 5 years of age	ena-STUDY-GOTHENBURG UNIVERISITY-21-06-2020-16:20:26:641-650	ena-EXPERIMENT-GOTHENBURG UNIVERISITY-21-06-2020-16:18:52:571-75	ena-RUN-GOTHENBURG UNIVERISITY-21-06-2020-16:18:52:571-75	ftp.sra.ebi.ac.uk/vol1/fastq/ERR428/000/ERR4281090/ERR4281090_1.fastq.gz;ftp.sra.ebi.ac.uk/vol1/fastq/ERR428/000/ERR4281090/ERR4281090_2.fastq.gz	fasp.sra.ebi.ac.uk:/vol1/fastq/ERR428/000/ERR4281090/ERR4281090_1.fastq.gz;fasp.sra.ebi.ac.uk:/vol1/fastq/ERR428/000/ERR4281090/ERR4281090_2.fastq.gz	ftp.sra.ebi.ac.uk/vol1/fastq/ERR428/000/ERR4281090/ERR4281090_1.fastq.gz;ftp.sra.ebi.ac.uk/vol1/fastq/ERR428/000/ERR4281090/ERR4281090_2.fastq.gz	7548721;10226948	FASTQ;FASTQ	ftp.sra.ebi.ac.uk/vol1/err/ERR428/000/ERR4281090	fasp.sra.ebi.ac.uk:/vol1/err/ERR428/000/ERR4281090	ftp.sra.ebi.ac.uk/vol1/err/ERR428/000/ERR4281090	1029-4M	16SrRNAprofile	Developmental trajectory of the healthy human gut microbiota during the first 5 years of life	0	2020-06-21	1029	4M	https://www.cell.com/cell-host-microbe/fulltext/S1931-3128(21)00100-1?_returnURL=https%3A%2F%2Flinkinghub.elsevier.com%2Fretrieve%2Fpii%2FS1931312821001001%3Fshowall%3Dtrue
PRJEB38986	ERS4768702	ERR4281092	ERA2737227	Homo sapiens	Illumina MiSeq	V4_PCR	253	PAIRED	AMPLICON	METAGENOMIC	PCR	168498	84519071	GOTHENBURG UNIVERISITY	2021-03-23	Illumina MiSeq paired end sequencing	Longitudinal study of children gut microbiota up to 5 years of age	ena-STUDY-GOTHENBURG UNIVERISITY-21-06-2020-16:20:26:641-650	ena-EXPERIMENT-GOTHENBURG UNIVERISITY-21-06-2020-16:18:52:572-77	ena-RUN-GOTHENBURG UNIVERISITY-21-06-2020-16:18:52:572-77	ftp.sra.ebi.ac.uk/vol1/fastq/ERR428/002/ERR4281092/ERR4281092_1.fastq.gz;ftp.sra.ebi.ac.uk/vol1/fastq/ERR428/002/ERR4281092/ERR4281092_2.fastq.gz	fasp.sra.ebi.ac.uk:/vol1/fastq/ERR428/002/ERR4281092/ERR4281092_1.fastq.gz;fasp.sra.ebi.ac.uk:/vol1/fastq/ERR428/002/ERR4281092/ERR4281092_2.fastq.gz	ftp.sra.ebi.ac.uk/vol1/fastq/ERR428/002/ERR4281092/ERR4281092_1.fastq.gz;ftp.sra.ebi.ac.uk/vol1/fastq/ERR428/002/ERR4281092/ERR4281092_2.fastq.gz	18585710;25403649	FASTQ;FASTQ	ftp.sra.ebi.ac.uk/vol1/err/ERR428/002/ERR4281092	fasp.sra.ebi.ac.uk:/vol1/err/ERR428/002/ERR4281092	ftp.sra.ebi.ac.uk/vol1/err/ERR428/002/ERR4281092	1029-NB	16SrRNAprofile	Developmental trajectory of the healthy human gut microbiota during the first 5 years of life	0	2020-06-21	1029	NB	https://www.cell.com/cell-host-microbe/fulltext/S1931-3128(21)00100-1?_returnURL=https%3A%2F%2Flinkinghub.elsevier.com%2Fretrieve%2Fpii%2FS1931312821001001%3Fshowall%3Dtrue
PRJEB38986	ERS4768710	ERR4281100	ERA2737227	Homo sapiens	Illumina MiSeq	V4_PCR	253	PAIRED	AMPLICON	METAGENOMIC	PCR	102144	51187347	GOTHENBURG UNIVERISITY	2021-03-23	Illumina MiSeq paired end sequencing	Longitudinal study of children gut microbiota up to 5 years of age	ena-STUDY-GOTHENBURG UNIVERISITY-21-06-2020-16:20:26:641-650	ena-EXPERIMENT-GOTHENBURG UNIVERISITY-21-06-2020-16:18:52:572-85	ena-RUN-GOTHENBURG UNIVERISITY-21-06-2020-16:18:52:572-85	ftp.sra.ebi.ac.uk/vol1/fastq/ERR428/000/ERR4281100/ERR4281100_1.fastq.gz;ftp.sra.ebi.ac.uk/vol1/fastq/ERR428/000/ERR4281100/ERR4281100_2.fastq.gz	fasp.sra.ebi.ac.uk:/vol1/fastq/ERR428/000/ERR4281100/ERR4281100_1.fastq.gz;fasp.sra.ebi.ac.uk:/vol1/fastq/ERR428/000/ERR4281100/ERR4281100_2.fastq.gz	ftp.sra.ebi.ac.uk/vol1/fastq/ERR428/000/ERR4281100/ERR4281100_1.fastq.gz;ftp.sra.ebi.ac.uk/vol1/fastq/ERR428/000/ERR4281100/ERR4281100_2.fastq.gz	13671793;18435909	FASTQ;FASTQ	ftp.sra.ebi.ac.uk/vol1/err/ERR428/000/ERR4281100	fasp.sra.ebi.ac.uk:/vol1/err/ERR428/000/ERR4281100	ftp.sra.ebi.ac.uk/vol1/err/ERR428/000/ERR4281100	1031-12M	16SrRNAprofile	Developmental trajectory of the healthy human gut microbiota during the first 5 years of life	0	2020-06-21	1031	12M	https://www.cell.com/cell-host-microbe/fulltext/S1931-3128(21)00100-1?_returnURL=https%3A%2F%2Flinkinghub.elsevier.com%2Fretrieve%2Fpii%2FS1931312821001001%3Fshowall%3Dtrue
PRJEB38986	ERS4768712	ERR4281102	ERA2737227	Homo sapiens	Illumina MiSeq	V4_PCR	253	PAIRED	AMPLICON	METAGENOMIC	PCR	100432	50363371	GOTHENBURG UNIVERISITY	2021-03-23	Illumina MiSeq paired end sequencing	Longitudinal study of children gut microbiota up to 5 years of age	ena-STUDY-GOTHENBURG UNIVERISITY-21-06-2020-16:20:26:641-650	ena-EXPERIMENT-GOTHENBURG UNIVERISITY-21-06-2020-16:18:52:572-87	ena-RUN-GOTHENBURG UNIVERISITY-21-06-2020-16:18:52:572-87	ftp.sra.ebi.ac.uk/vol1/fastq/ERR428/002/ERR4281102/ERR4281102_1.fastq.gz;ftp.sra.ebi.ac.uk/vol1/fastq/ERR428/002/ERR4281102/ERR4281102_2.fastq.gz	fasp.sra.ebi.ac.uk:/vol1/fastq/ERR428/002/ERR4281102/ERR4281102_1.fastq.gz;fasp.sra.ebi.ac.uk:/vol1/fastq/ERR428/002/ERR4281102/ERR4281102_2.fastq.gz	ftp.sra.ebi.ac.uk/vol1/fastq/ERR428/002/ERR4281102/ERR4281102_1.fastq.gz;ftp.sra.ebi.ac.uk/vol1/fastq/ERR428/002/ERR4281102/ERR4281102_2.fastq.gz	13257768;16925250	FASTQ;FASTQ	ftp.sra.ebi.ac.uk/vol1/err/ERR428/002/ERR4281102	fasp.sra.ebi.ac.uk:/vol1/err/ERR428/002/ERR4281102	ftp.sra.ebi.ac.uk/vol1/err/ERR428/002/ERR4281102	1031-3Y	16SrRNAprofile	Developmental trajectory of the healthy human gut microbiota during the first 5 years of life	0	2020-06-21	1031	3Y	https://www.cell.com/cell-host-microbe/fulltext/S1931-3128(21)00100-1?_returnURL=https%3A%2F%2Flinkinghub.elsevier.com%2Fretrieve%2Fpii%2FS1931312821001001%3Fshowall%3Dtrue
PRJEB38986	ERS4768713	ERR4281103	ERA2737227	Homo sapiens	Illumina MiSeq	V4_PCR	253	PAIRED	AMPLICON	METAGENOMIC	PCR	71003	35586567	GOTHENBURG UNIVERISITY	2021-03-23	Illumina MiSeq paired end sequencing	Longitudinal study of children gut microbiota up to 5 years of age	ena-STUDY-GOTHENBURG UNIVERISITY-21-06-2020-16:20:26:641-650	ena-EXPERIMENT-GOTHENBURG UNIVERISITY-21-06-2020-16:18:52:572-88	ena-RUN-GOTHENBURG UNIVERISITY-21-06-2020-16:18:52:572-88	ftp.sra.ebi.ac.uk/vol1/fastq/ERR428/003/ERR4281103/ERR4281103_1.fastq.gz;ftp.sra.ebi.ac.uk/vol1/fastq/ERR428/003/ERR4281103/ERR4281103_2.fastq.gz	fasp.sra.ebi.ac.uk:/vol1/fastq/ERR428/003/ERR4281103/ERR4281103_1.fastq.gz;fasp.sra.ebi.ac.uk:/vol1/fastq/ERR428/003/ERR4281103/ERR4281103_2.fastq.gz	ftp.sra.ebi.ac.uk/vol1/fastq/ERR428/003/ERR4281103/ERR4281103_1.fastq.gz;ftp.sra.ebi.ac.uk/vol1/fastq/ERR428/003/ERR4281103/ERR4281103_2.fastq.gz	8797866;12584900	FASTQ;FASTQ	ftp.sra.ebi.ac.uk/vol1/err/ERR428/003/ERR4281103	fasp.sra.ebi.ac.uk:/vol1/err/ERR428/003/ERR4281103	ftp.sra.ebi.ac.uk/vol1/err/ERR428/003/ERR4281103	1031-4M	16SrRNAprofile	Developmental trajectory of the healthy human gut microbiota during the first 5 years of life	0	2020-06-21	1031	4M	https://www.cell.com/cell-host-microbe/fulltext/S1931-3128(21)00100-1?_returnURL=https%3A%2F%2Flinkinghub.elsevier.com%2Fretrieve%2Fpii%2FS1931312821001001%3Fshowall%3Dtrue
PRJEB38986	ERS4768715	ERR4281105	ERA2737227	Homo sapiens	Illumina MiSeq	V4_PCR	253	PAIRED	AMPLICON	METAGENOMIC	PCR	74978	37602807	GOTHENBURG UNIVERISITY	2021-03-23	Illumina MiSeq paired end sequencing	Longitudinal study of children gut microbiota up to 5 years of age	ena-STUDY-GOTHENBURG UNIVERISITY-21-06-2020-16:20:26:641-650	ena-EXPERIMENT-GOTHENBURG UNIVERISITY-21-06-2020-16:18:52:572-90	ena-RUN-GOTHENBURG UNIVERISITY-21-06-2020-16:18:52:572-90	ftp.sra.ebi.ac.uk/vol1/fastq/ERR428/005/ERR4281105/ERR4281105_1.fastq.gz;ftp.sra.ebi.ac.uk/vol1/fastq/ERR428/005/ERR4281105/ERR4281105_2.fastq.gz	fasp.sra.ebi.ac.uk:/vol1/fastq/ERR428/005/ERR4281105/ERR4281105_1.fastq.gz;fasp.sra.ebi.ac.uk:/vol1/fastq/ERR428/005/ERR4281105/ERR4281105_2.fastq.gz	ftp.sra.ebi.ac.uk/vol1/fastq/ERR428/005/ERR4281105/ERR4281105_1.fastq.gz;ftp.sra.ebi.ac.uk/vol1/fastq/ERR428/005/ERR4281105/ERR4281105_2.fastq.gz	8491785;11380440	FASTQ;FASTQ	ftp.sra.ebi.ac.uk/vol1/err/ERR428/005/ERR4281105	fasp.sra.ebi.ac.uk:/vol1/err/ERR428/005/ERR4281105	ftp.sra.ebi.ac.uk/vol1/err/ERR428/005/ERR4281105	1031-NB	16SrRNAprofile	Developmental trajectory of the healthy human gut microbiota during the first 5 years of life	0	2020-06-21	1031	NB	https://www.cell.com/cell-host-microbe/fulltext/S1931-3128(21)00100-1?_returnURL=https%3A%2F%2Flinkinghub.elsevier.com%2Fretrieve%2Fpii%2FS1931312821001001%3Fshowall%3Dtrue
PRJEB38986	ERS4768730	ERR4281120	ERA2737227	Homo sapiens	Illumina MiSeq	V4_PCR	253	PAIRED	AMPLICON	METAGENOMIC	PCR	78332	39262934	GOTHENBURG UNIVERISITY	2021-03-23	Illumina MiSeq paired end sequencing	Longitudinal study of children gut microbiota up to 5 years of age	ena-STUDY-GOTHENBURG UNIVERISITY-21-06-2020-16:20:26:641-650	ena-EXPERIMENT-GOTHENBURG UNIVERISITY-21-06-2020-16:18:52:573-105	ena-RUN-GOTHENBURG UNIVERISITY-21-06-2020-16:18:52:573-105	ftp.sra.ebi.ac.uk/vol1/fastq/ERR428/000/ERR4281120/ERR4281120_1.fastq.gz;ftp.sra.ebi.ac.uk/vol1/fastq/ERR428/000/ERR4281120/ERR4281120_2.fastq.gz	fasp.sra.ebi.ac.uk:/vol1/fastq/ERR428/000/ERR4281120/ERR4281120_1.fastq.gz;fasp.sra.ebi.ac.uk:/vol1/fastq/ERR428/000/ERR4281120/ERR4281120_2.fastq.gz	ftp.sra.ebi.ac.uk/vol1/fastq/ERR428/000/ERR4281120/ERR4281120_1.fastq.gz;ftp.sra.ebi.ac.uk/vol1/fastq/ERR428/000/ERR4281120/ERR4281120_2.fastq.gz	9979451;13571826	FASTQ;FASTQ	ftp.sra.ebi.ac.uk/vol1/err/ERR428/000/ERR4281120	fasp.sra.ebi.ac.uk:/vol1/err/ERR428/000/ERR4281120	ftp.sra.ebi.ac.uk/vol1/err/ERR428/000/ERR4281120	1043-12M	16SrRNAprofile	Developmental trajectory of the healthy human gut microbiota during the first 5 years of life	0	2020-06-21	1043	12M	https://www.cell.com/cell-host-microbe/fulltext/S1931-3128(21)00100-1?_returnURL=https%3A%2F%2Flinkinghub.elsevier.com%2Fretrieve%2Fpii%2FS1931312821001001%3Fshowall%3Dtrue
PRJEB38986	ERS4768731	ERR4281121	ERA2737227	Homo sapiens	Illumina MiSeq	V4_PCR	253	PAIRED	AMPLICON	METAGENOMIC	PCR	70393	35297960	GOTHENBURG UNIVERISITY	2021-03-23	Illumina MiSeq paired end sequencing	Longitudinal study of children gut microbiota up to 5 years of age	ena-STUDY-GOTHENBURG UNIVERISITY-21-06-2020-16:20:26:641-650	ena-EXPERIMENT-GOTHENBURG UNIVERISITY-21-06-2020-16:18:52:573-106	ena-RUN-GOTHENBURG UNIVERISITY-21-06-2020-16:18:52:573-106	ftp.sra.ebi.ac.uk/vol1/fastq/ERR428/001/ERR4281121/ERR4281121_1.fastq.gz;ftp.sra.ebi.ac.uk/vol1/fastq/ERR428/001/ERR4281121/ERR4281121_2.fastq.gz	fasp.sra.ebi.ac.uk:/vol1/fastq/ERR428/001/ERR4281121/ERR4281121_1.fastq.gz;fasp.sra.ebi.ac.uk:/vol1/fastq/ERR428/001/ERR4281121/ERR4281121_2.fastq.gz	ftp.sra.ebi.ac.uk/vol1/fastq/ERR428/001/ERR4281121/ERR4281121_1.fastq.gz;ftp.sra.ebi.ac.uk/vol1/fastq/ERR428/001/ERR4281121/ERR4281121_2.fastq.gz	9498611;11993130	FASTQ;FASTQ	ftp.sra.ebi.ac.uk/vol1/err/ERR428/001/ERR4281121	fasp.sra.ebi.ac.uk:/vol1/err/ERR428/001/ERR4281121	ftp.sra.ebi.ac.uk/vol1/err/ERR428/001/ERR4281121	1043-3Y	16SrRNAprofile	Developmental trajectory of the healthy human gut microbiota during the first 5 years of life	0	2020-06-21	1043	3Y	https://www.cell.com/cell-host-microbe/fulltext/S1931-3128(21)00100-1?_returnURL=https%3A%2F%2Flinkinghub.elsevier.com%2Fretrieve%2Fpii%2FS1931312821001001%3Fshowall%3Dtrue
PRJEB38986	ERS4768732	ERR4281122	ERA2737227	Homo sapiens	Illumina MiSeq	V4_PCR	253	PAIRED	AMPLICON	METAGENOMIC	PCR	79075	39654444	GOTHENBURG UNIVERISITY	2021-03-23	Illumina MiSeq paired end sequencing	Longitudinal study of children gut microbiota up to 5 years of age	ena-STUDY-GOTHENBURG UNIVERISITY-21-06-2020-16:20:26:641-650	ena-EXPERIMENT-GOTHENBURG UNIVERISITY-21-06-2020-16:18:52:573-107	ena-RUN-GOTHENBURG UNIVERISITY-21-06-2020-16:18:52:573-107	ftp.sra.ebi.ac.uk/vol1/fastq/ERR428/002/ERR4281122/ERR4281122_1.fastq.gz;ftp.sra.ebi.ac.uk/vol1/fastq/ERR428/002/ERR4281122/ERR4281122_2.fastq.gz	fasp.sra.ebi.ac.uk:/vol1/fastq/ERR428/002/ERR4281122/ERR4281122_1.fastq.gz;fasp.sra.ebi.ac.uk:/vol1/fastq/ERR428/002/ERR4281122/ERR4281122_2.fastq.gz	ftp.sra.ebi.ac.uk/vol1/fastq/ERR428/002/ERR4281122/ERR4281122_1.fastq.gz;ftp.sra.ebi.ac.uk/vol1/fastq/ERR428/002/ERR4281122/ERR4281122_2.fastq.gz	9854882;13009518	FASTQ;FASTQ	ftp.sra.ebi.ac.uk/vol1/err/ERR428/002/ERR4281122	fasp.sra.ebi.ac.uk:/vol1/err/ERR428/002/ERR4281122	ftp.sra.ebi.ac.uk/vol1/err/ERR428/002/ERR4281122	1043-4M	16SrRNAprofile	Developmental trajectory of the healthy human gut microbiota during the first 5 years of life	0	2020-06-21	1043	4M	https://www.cell.com/cell-host-microbe/fulltext/S1931-3128(21)00100-1?_returnURL=https%3A%2F%2Flinkinghub.elsevier.com%2Fretrieve%2Fpii%2FS1931312821001001%3Fshowall%3Dtrue
PRJEB38986	ERS4768734	ERR4281124	ERA2737227	Homo sapiens	Illumina MiSeq	V4_PCR	253	PAIRED	AMPLICON	METAGENOMIC	PCR	87347	43804521	GOTHENBURG UNIVERISITY	2021-03-23	Illumina MiSeq paired end sequencing	Longitudinal study of children gut microbiota up to 5 years of age	ena-STUDY-GOTHENBURG UNIVERISITY-21-06-2020-16:20:26:641-650	ena-EXPERIMENT-GOTHENBURG UNIVERISITY-21-06-2020-16:18:52:573-109	ena-RUN-GOTHENBURG UNIVERISITY-21-06-2020-16:18:52:573-109	ftp.sra.ebi.ac.uk/vol1/fastq/ERR428/004/ERR4281124/ERR4281124_1.fastq.gz;ftp.sra.ebi.ac.uk/vol1/fastq/ERR428/004/ERR4281124/ERR4281124_2.fastq.gz	fasp.sra.ebi.ac.uk:/vol1/fastq/ERR428/004/ERR4281124/ERR4281124_1.fastq.gz;fasp.sra.ebi.ac.uk:/vol1/fastq/ERR428/004/ERR4281124/ERR4281124_2.fastq.gz	ftp.sra.ebi.ac.uk/vol1/fastq/ERR428/004/ERR4281124/ERR4281124_1.fastq.gz;ftp.sra.ebi.ac.uk/vol1/fastq/ERR428/004/ERR4281124/ERR4281124_2.fastq.gz	10065044;13447182	FASTQ;FASTQ	ftp.sra.ebi.ac.uk/vol1/err/ERR428/004/ERR4281124	fasp.sra.ebi.ac.uk:/vol1/err/ERR428/004/ERR4281124	ftp.sra.ebi.ac.uk/vol1/err/ERR428/004/ERR4281124	1043-NB	16SrRNAprofile	Developmental trajectory of the healthy human gut microbiota during the first 5 years of life	0	2020-06-21	1043	NB	https://www.cell.com/cell-host-microbe/fulltext/S1931-3128(21)00100-1?_returnURL=https%3A%2F%2Flinkinghub.elsevier.com%2Fretrieve%2Fpii%2FS1931312821001001%3Fshowall%3Dtrue
PRJEB38986	ERS4768738	ERR4281128	ERA2737227	Homo sapiens	Illumina MiSeq	V4_PCR	253	PAIRED	AMPLICON	METAGENOMIC	PCR	91891	46052397	GOTHENBURG UNIVERISITY	2021-03-23	Illumina MiSeq paired end sequencing	Longitudinal study of children gut microbiota up to 5 years of age	ena-STUDY-GOTHENBURG UNIVERISITY-21-06-2020-16:20:26:641-650	ena-EXPERIMENT-GOTHENBURG UNIVERISITY-21-06-2020-16:18:52:573-113	ena-RUN-GOTHENBURG UNIVERISITY-21-06-2020-16:18:52:573-113	ftp.sra.ebi.ac.uk/vol1/fastq/ERR428/008/ERR4281128/ERR4281128_1.fastq.gz;ftp.sra.ebi.ac.uk/vol1/fastq/ERR428/008/ERR4281128/ERR4281128_2.fastq.gz	fasp.sra.ebi.ac.uk:/vol1/fastq/ERR428/008/ERR4281128/ERR4281128_1.fastq.gz;fasp.sra.ebi.ac.uk:/vol1/fastq/ERR428/008/ERR4281128/ERR4281128_2.fastq.gz	ftp.sra.ebi.ac.uk/vol1/fastq/ERR428/008/ERR4281128/ERR4281128_1.fastq.gz;ftp.sra.ebi.ac.uk/vol1/fastq/ERR428/008/ERR4281128/ERR4281128_2.fastq.gz	11694655;16033374	FASTQ;FASTQ	ftp.sra.ebi.ac.uk/vol1/err/ERR428/008/ERR4281128	fasp.sra.ebi.ac.uk:/vol1/err/ERR428/008/ERR4281128	ftp.sra.ebi.ac.uk/vol1/err/ERR428/008/ERR4281128	1045-12M	16SrRNAprofile	Developmental trajectory of the healthy human gut microbiota during the first 5 years of life	0	2020-06-21	1045	12M	https://www.cell.com/cell-host-microbe/fulltext/S1931-3128(21)00100-1?_returnURL=https%3A%2F%2Flinkinghub.elsevier.com%2Fretrieve%2Fpii%2FS1931312821001001%3Fshowall%3Dtrue
PRJEB38986	ERS4768739	ERR4281129	ERA2737227	Homo sapiens	Illumina MiSeq	V4_PCR	253	PAIRED	AMPLICON	METAGENOMIC	PCR	106401	53350371	GOTHENBURG UNIVERISITY	2021-03-23	Illumina MiSeq paired end sequencing	Longitudinal study of children gut microbiota up to 5 years of age	ena-STUDY-GOTHENBURG UNIVERISITY-21-06-2020-16:20:26:641-650	ena-EXPERIMENT-GOTHENBURG UNIVERISITY-21-06-2020-16:18:52:573-114	ena-RUN-GOTHENBURG UNIVERISITY-21-06-2020-16:18:52:573-114	ftp.sra.ebi.ac.uk/vol1/fastq/ERR428/009/ERR4281129/ERR4281129_1.fastq.gz;ftp.sra.ebi.ac.uk/vol1/fastq/ERR428/009/ERR4281129/ERR4281129_2.fastq.gz	fasp.sra.ebi.ac.uk:/vol1/fastq/ERR428/009/ERR4281129/ERR4281129_1.fastq.gz;fasp.sra.ebi.ac.uk:/vol1/fastq/ERR428/009/ERR4281129/ERR4281129_2.fastq.gz	ftp.sra.ebi.ac.uk/vol1/fastq/ERR428/009/ERR4281129/ERR4281129_1.fastq.gz;ftp.sra.ebi.ac.uk/vol1/fastq/ERR428/009/ERR4281129/ERR4281129_2.fastq.gz	14094372;18061664	FASTQ;FASTQ	ftp.sra.ebi.ac.uk/vol1/err/ERR428/009/ERR4281129	fasp.sra.ebi.ac.uk:/vol1/err/ERR428/009/ERR4281129	ftp.sra.ebi.ac.uk/vol1/err/ERR428/009/ERR4281129	1045-3Y	16SrRNAprofile	Developmental trajectory of the healthy human gut microbiota during the first 5 years of life	0	2020-06-21	1045	3Y	https://www.cell.com/cell-host-microbe/fulltext/S1931-3128(21)00100-1?_returnURL=https%3A%2F%2Flinkinghub.elsevier.com%2Fretrieve%2Fpii%2FS1931312821001001%3Fshowall%3Dtrue
PRJEB38986	ERS4768740	ERR4281130	ERA2737227	Homo sapiens	Illumina MiSeq	V4_PCR	253	PAIRED	AMPLICON	METAGENOMIC	PCR	68580	34381845	GOTHENBURG UNIVERISITY	2021-03-23	Illumina MiSeq paired end sequencing	Longitudinal study of children gut microbiota up to 5 years of age	ena-STUDY-GOTHENBURG UNIVERISITY-21-06-2020-16:20:26:641-650	ena-EXPERIMENT-GOTHENBURG UNIVERISITY-21-06-2020-16:18:52:573-115	ena-RUN-GOTHENBURG UNIVERISITY-21-06-2020-16:18:52:573-115	ftp.sra.ebi.ac.uk/vol1/fastq/ERR428/000/ERR4281130/ERR4281130_1.fastq.gz;ftp.sra.ebi.ac.uk/vol1/fastq/ERR428/000/ERR4281130/ERR4281130_2.fastq.gz	fasp.sra.ebi.ac.uk:/vol1/fastq/ERR428/000/ERR4281130/ERR4281130_1.fastq.gz;fasp.sra.ebi.ac.uk:/vol1/fastq/ERR428/000/ERR4281130/ERR4281130_2.fastq.gz	ftp.sra.ebi.ac.uk/vol1/fastq/ERR428/000/ERR4281130/ERR4281130_1.fastq.gz;ftp.sra.ebi.ac.uk/vol1/fastq/ERR428/000/ERR4281130/ERR4281130_2.fastq.gz	8252400;11816995	FASTQ;FASTQ	ftp.sra.ebi.ac.uk/vol1/err/ERR428/000/ERR4281130	fasp.sra.ebi.ac.uk:/vol1/err/ERR428/000/ERR4281130	ftp.sra.ebi.ac.uk/vol1/err/ERR428/000/ERR4281130	1045-4M	16SrRNAprofile	Developmental trajectory of the healthy human gut microbiota during the first 5 years of life	0	2020-06-21	1045	4M	https://www.cell.com/cell-host-microbe/fulltext/S1931-3128(21)00100-1?_returnURL=https%3A%2F%2Flinkinghub.elsevier.com%2Fretrieve%2Fpii%2FS1931312821001001%3Fshowall%3Dtrue
PRJEB38986	ERS4768742	ERR4281132	ERA2737227	Homo sapiens	Illumina MiSeq	V4_PCR	253	PAIRED	AMPLICON	METAGENOMIC	PCR	160384	80431653	GOTHENBURG UNIVERISITY	2021-03-23	Illumina MiSeq paired end sequencing	Longitudinal study of children gut microbiota up to 5 years of age	ena-STUDY-GOTHENBURG UNIVERISITY-21-06-2020-16:20:26:641-650	ena-EXPERIMENT-GOTHENBURG UNIVERISITY-21-06-2020-16:18:52:573-117	ena-RUN-GOTHENBURG UNIVERISITY-21-06-2020-16:18:52:573-117	ftp.sra.ebi.ac.uk/vol1/fastq/ERR428/002/ERR4281132/ERR4281132_1.fastq.gz;ftp.sra.ebi.ac.uk/vol1/fastq/ERR428/002/ERR4281132/ERR4281132_2.fastq.gz	fasp.sra.ebi.ac.uk:/vol1/fastq/ERR428/002/ERR4281132/ERR4281132_1.fastq.gz;fasp.sra.ebi.ac.uk:/vol1/fastq/ERR428/002/ERR4281132/ERR4281132_2.fastq.gz	ftp.sra.ebi.ac.uk/vol1/fastq/ERR428/002/ERR4281132/ERR4281132_1.fastq.gz;ftp.sra.ebi.ac.uk/vol1/fastq/ERR428/002/ERR4281132/ERR4281132_2.fastq.gz	19256119;25134927	FASTQ;FASTQ	ftp.sra.ebi.ac.uk/vol1/err/ERR428/002/ERR4281132	fasp.sra.ebi.ac.uk:/vol1/err/ERR428/002/ERR4281132	ftp.sra.ebi.ac.uk/vol1/err/ERR428/002/ERR4281132	1045-NB	16SrRNAprofile	Developmental trajectory of the healthy human gut microbiota during the first 5 years of life	0	2020-06-21	1045	NB	https://www.cell.com/cell-host-microbe/fulltext/S1931-3128(21)00100-1?_returnURL=https%3A%2F%2Flinkinghub.elsevier.com%2Fretrieve%2Fpii%2FS1931312821001001%3Fshowall%3Dtrue
PRJEB38986	ERS4768796	ERR4281186	ERA2737227	Homo sapiens	Illumina MiSeq	V4_PCR	253	PAIRED	AMPLICON	METAGENOMIC	PCR	80401	40302534	GOTHENBURG UNIVERISITY	2021-03-23	Illumina MiSeq paired end sequencing	Longitudinal study of children gut microbiota up to 5 years of age	ena-STUDY-GOTHENBURG UNIVERISITY-21-06-2020-16:20:26:641-650	ena-EXPERIMENT-GOTHENBURG UNIVERISITY-21-06-2020-16:18:52:575-171	ena-RUN-GOTHENBURG UNIVERISITY-21-06-2020-16:18:52:575-171	ftp.sra.ebi.ac.uk/vol1/fastq/ERR428/006/ERR4281186/ERR4281186_1.fastq.gz;ftp.sra.ebi.ac.uk/vol1/fastq/ERR428/006/ERR4281186/ERR4281186_2.fastq.gz	fasp.sra.ebi.ac.uk:/vol1/fastq/ERR428/006/ERR4281186/ERR4281186_1.fastq.gz;fasp.sra.ebi.ac.uk:/vol1/fastq/ERR428/006/ERR4281186/ERR4281186_2.fastq.gz	ftp.sra.ebi.ac.uk/vol1/fastq/ERR428/006/ERR4281186/ERR4281186_1.fastq.gz;ftp.sra.ebi.ac.uk/vol1/fastq/ERR428/006/ERR4281186/ERR4281186_2.fastq.gz	10168593;13382925	FASTQ;FASTQ	ftp.sra.ebi.ac.uk/vol1/err/ERR428/006/ERR4281186	fasp.sra.ebi.ac.uk:/vol1/err/ERR428/006/ERR4281186	ftp.sra.ebi.ac.uk/vol1/err/ERR428/006/ERR4281186	1069-12M	16SrRNAprofile	Developmental trajectory of the healthy human gut microbiota during the first 5 years of life	0	2020-06-21	1069	12M	https://www.cell.com/cell-host-microbe/fulltext/S1931-3128(21)00100-1?_returnURL=https%3A%2F%2Flinkinghub.elsevier.com%2Fretrieve%2Fpii%2FS1931312821001001%3Fshowall%3Dtrue
PRJEB38986	ERS4768797	ERR4281187	ERA2737227	Homo sapiens	Illumina MiSeq	V4_PCR	253	PAIRED	AMPLICON	METAGENOMIC	PCR	91992	46123087	GOTHENBURG UNIVERISITY	2021-03-23	Illumina MiSeq paired end sequencing	Longitudinal study of children gut microbiota up to 5 years of age	ena-STUDY-GOTHENBURG UNIVERISITY-21-06-2020-16:20:26:641-650	ena-EXPERIMENT-GOTHENBURG UNIVERISITY-21-06-2020-16:18:52:575-172	ena-RUN-GOTHENBURG UNIVERISITY-21-06-2020-16:18:52:575-172	ftp.sra.ebi.ac.uk/vol1/fastq/ERR428/007/ERR4281187/ERR4281187_1.fastq.gz;ftp.sra.ebi.ac.uk/vol1/fastq/ERR428/007/ERR4281187/ERR4281187_2.fastq.gz	fasp.sra.ebi.ac.uk:/vol1/fastq/ERR428/007/ERR4281187/ERR4281187_1.fastq.gz;fasp.sra.ebi.ac.uk:/vol1/fastq/ERR428/007/ERR4281187/ERR4281187_2.fastq.gz	ftp.sra.ebi.ac.uk/vol1/fastq/ERR428/007/ERR4281187/ERR4281187_1.fastq.gz;ftp.sra.ebi.ac.uk/vol1/fastq/ERR428/007/ERR4281187/ERR4281187_2.fastq.gz	12396438;15915901	FASTQ;FASTQ	ftp.sra.ebi.ac.uk/vol1/err/ERR428/007/ERR4281187	fasp.sra.ebi.ac.uk:/vol1/err/ERR428/007/ERR4281187	ftp.sra.ebi.ac.uk/vol1/err/ERR428/007/ERR4281187	1069-3Y	16SrRNAprofile	Developmental trajectory of the healthy human gut microbiota during the first 5 years of life	0	2020-06-21	1069	3Y	https://www.cell.com/cell-host-microbe/fulltext/S1931-3128(21)00100-1?_returnURL=https%3A%2F%2Flinkinghub.elsevier.com%2Fretrieve%2Fpii%2FS1931312821001001%3Fshowall%3Dtrue
PRJEB38986	ERS4768798	ERR4281188	ERA2737227	Homo sapiens	Illumina MiSeq	V4_PCR	253	PAIRED	AMPLICON	METAGENOMIC	PCR	73087	36649903	GOTHENBURG UNIVERISITY	2021-03-23	Illumina MiSeq paired end sequencing	Longitudinal study of children gut microbiota up to 5 years of age	ena-STUDY-GOTHENBURG UNIVERISITY-21-06-2020-16:20:26:641-650	ena-EXPERIMENT-GOTHENBURG UNIVERISITY-21-06-2020-16:18:52:575-173	ena-RUN-GOTHENBURG UNIVERISITY-21-06-2020-16:18:52:575-173	ftp.sra.ebi.ac.uk/vol1/fastq/ERR428/008/ERR4281188/ERR4281188_1.fastq.gz;ftp.sra.ebi.ac.uk/vol1/fastq/ERR428/008/ERR4281188/ERR4281188_2.fastq.gz	fasp.sra.ebi.ac.uk:/vol1/fastq/ERR428/008/ERR4281188/ERR4281188_1.fastq.gz;fasp.sra.ebi.ac.uk:/vol1/fastq/ERR428/008/ERR4281188/ERR4281188_2.fastq.gz	ftp.sra.ebi.ac.uk/vol1/fastq/ERR428/008/ERR4281188/ERR4281188_1.fastq.gz;ftp.sra.ebi.ac.uk/vol1/fastq/ERR428/008/ERR4281188/ERR4281188_2.fastq.gz	9376240;12092264	FASTQ;FASTQ	ftp.sra.ebi.ac.uk/vol1/err/ERR428/008/ERR4281188	fasp.sra.ebi.ac.uk:/vol1/err/ERR428/008/ERR4281188	ftp.sra.ebi.ac.uk/vol1/err/ERR428/008/ERR4281188	1069-4M	16SrRNAprofile	Developmental trajectory of the healthy human gut microbiota during the first 5 years of life	0	2020-06-21	1069	4M	https://www.cell.com/cell-host-microbe/fulltext/S1931-3128(21)00100-1?_returnURL=https%3A%2F%2Flinkinghub.elsevier.com%2Fretrieve%2Fpii%2FS1931312821001001%3Fshowall%3Dtrue
PRJEB38986	ERS4768800	ERR4281190	ERA2737227	Homo sapiens	Illumina MiSeq	V4_PCR	253	PAIRED	AMPLICON	METAGENOMIC	PCR	73948	37072400	GOTHENBURG UNIVERISITY	2021-03-23	Illumina MiSeq paired end sequencing	Longitudinal study of children gut microbiota up to 5 years of age	ena-STUDY-GOTHENBURG UNIVERISITY-21-06-2020-16:20:26:641-650	ena-EXPERIMENT-GOTHENBURG UNIVERISITY-21-06-2020-16:18:52:575-175	ena-RUN-GOTHENBURG UNIVERISITY-21-06-2020-16:18:52:575-175	ftp.sra.ebi.ac.uk/vol1/fastq/ERR428/000/ERR4281190/ERR4281190_1.fastq.gz;ftp.sra.ebi.ac.uk/vol1/fastq/ERR428/000/ERR4281190/ERR4281190_2.fastq.gz	fasp.sra.ebi.ac.uk:/vol1/fastq/ERR428/000/ERR4281190/ERR4281190_1.fastq.gz;fasp.sra.ebi.ac.uk:/vol1/fastq/ERR428/000/ERR4281190/ERR4281190_2.fastq.gz	ftp.sra.ebi.ac.uk/vol1/fastq/ERR428/000/ERR4281190/ERR4281190_1.fastq.gz;ftp.sra.ebi.ac.uk/vol1/fastq/ERR428/000/ERR4281190/ERR4281190_2.fastq.gz	8899229;11768831	FASTQ;FASTQ	ftp.sra.ebi.ac.uk/vol1/err/ERR428/000/ERR4281190	fasp.sra.ebi.ac.uk:/vol1/err/ERR428/000/ERR4281190	ftp.sra.ebi.ac.uk/vol1/err/ERR428/000/ERR4281190	1069-NB	16SrRNAprofile	Developmental trajectory of the healthy human gut microbiota during the first 5 years of life	0	2020-06-21	1069	NB	https://www.cell.com/cell-host-microbe/fulltext/S1931-3128(21)00100-1?_returnURL=https%3A%2F%2Flinkinghub.elsevier.com%2Fretrieve%2Fpii%2FS1931312821001001%3Fshowall%3Dtrue
PRJEB38986	ERS4768813	ERR4281203	ERA2737227	Homo sapiens	Illumina MiSeq	V4_PCR	253	PAIRED	AMPLICON	METAGENOMIC	PCR	68210	34183191	GOTHENBURG UNIVERISITY	2021-03-23	Illumina MiSeq paired end sequencing	Longitudinal study of children gut microbiota up to 5 years of age	ena-STUDY-GOTHENBURG UNIVERISITY-21-06-2020-16:20:26:641-650	ena-EXPERIMENT-GOTHENBURG UNIVERISITY-21-06-2020-16:18:52:576-188	ena-RUN-GOTHENBURG UNIVERISITY-21-06-2020-16:18:52:576-188	ftp.sra.ebi.ac.uk/vol1/fastq/ERR428/003/ERR4281203/ERR4281203_1.fastq.gz;ftp.sra.ebi.ac.uk/vol1/fastq/ERR428/003/ERR4281203/ERR4281203_2.fastq.gz	fasp.sra.ebi.ac.uk:/vol1/fastq/ERR428/003/ERR4281203/ERR4281203_1.fastq.gz;fasp.sra.ebi.ac.uk:/vol1/fastq/ERR428/003/ERR4281203/ERR4281203_2.fastq.gz	ftp.sra.ebi.ac.uk/vol1/fastq/ERR428/003/ERR4281203/ERR4281203_1.fastq.gz;ftp.sra.ebi.ac.uk/vol1/fastq/ERR428/003/ERR4281203/ERR4281203_2.fastq.gz	8618919;11234474	FASTQ;FASTQ	ftp.sra.ebi.ac.uk/vol1/err/ERR428/003/ERR4281203	fasp.sra.ebi.ac.uk:/vol1/err/ERR428/003/ERR4281203	ftp.sra.ebi.ac.uk/vol1/err/ERR428/003/ERR4281203	1078-12M	16SrRNAprofile	Developmental trajectory of the healthy human gut microbiota during the first 5 years of life	0	2020-06-21	1078	12M	https://www.cell.com/cell-host-microbe/fulltext/S1931-3128(21)00100-1?_returnURL=https%3A%2F%2Flinkinghub.elsevier.com%2Fretrieve%2Fpii%2FS1931312821001001%3Fshowall%3Dtrue
PRJEB38986	ERS4768814	ERR4281204	ERA2737227	Homo sapiens	Illumina MiSeq	V4_PCR	253	PAIRED	AMPLICON	METAGENOMIC	PCR	126942	63655959	GOTHENBURG UNIVERISITY	2021-03-23	Illumina MiSeq paired end sequencing	Longitudinal study of children gut microbiota up to 5 years of age	ena-STUDY-GOTHENBURG UNIVERISITY-21-06-2020-16:20:26:641-650	ena-EXPERIMENT-GOTHENBURG UNIVERISITY-21-06-2020-16:18:52:576-189	ena-RUN-GOTHENBURG UNIVERISITY-21-06-2020-16:18:52:576-189	ftp.sra.ebi.ac.uk/vol1/fastq/ERR428/004/ERR4281204/ERR4281204_1.fastq.gz;ftp.sra.ebi.ac.uk/vol1/fastq/ERR428/004/ERR4281204/ERR4281204_2.fastq.gz	fasp.sra.ebi.ac.uk:/vol1/fastq/ERR428/004/ERR4281204/ERR4281204_1.fastq.gz;fasp.sra.ebi.ac.uk:/vol1/fastq/ERR428/004/ERR4281204/ERR4281204_2.fastq.gz	ftp.sra.ebi.ac.uk/vol1/fastq/ERR428/004/ERR4281204/ERR4281204_1.fastq.gz;ftp.sra.ebi.ac.uk/vol1/fastq/ERR428/004/ERR4281204/ERR4281204_2.fastq.gz	16899114;21113318	FASTQ;FASTQ	ftp.sra.ebi.ac.uk/vol1/err/ERR428/004/ERR4281204	fasp.sra.ebi.ac.uk:/vol1/err/ERR428/004/ERR4281204	ftp.sra.ebi.ac.uk/vol1/err/ERR428/004/ERR4281204	1078-3Y	16SrRNAprofile	Developmental trajectory of the healthy human gut microbiota during the first 5 years of life	0	2020-06-21	1078	3Y	https://www.cell.com/cell-host-microbe/fulltext/S1931-3128(21)00100-1?_returnURL=https%3A%2F%2Flinkinghub.elsevier.com%2Fretrieve%2Fpii%2FS1931312821001001%3Fshowall%3Dtrue
PRJEB38986	ERS4768815	ERR4281205	ERA2737227	Homo sapiens	Illumina MiSeq	V4_PCR	253	PAIRED	AMPLICON	METAGENOMIC	PCR	69391	34785308	GOTHENBURG UNIVERISITY	2021-03-23	Illumina MiSeq paired end sequencing	Longitudinal study of children gut microbiota up to 5 years of age	ena-STUDY-GOTHENBURG UNIVERISITY-21-06-2020-16:20:26:641-650	ena-EXPERIMENT-GOTHENBURG UNIVERISITY-21-06-2020-16:18:52:576-190	ena-RUN-GOTHENBURG UNIVERISITY-21-06-2020-16:18:52:576-190	ftp.sra.ebi.ac.uk/vol1/fastq/ERR428/005/ERR4281205/ERR4281205_1.fastq.gz;ftp.sra.ebi.ac.uk/vol1/fastq/ERR428/005/ERR4281205/ERR4281205_2.fastq.gz	fasp.sra.ebi.ac.uk:/vol1/fastq/ERR428/005/ERR4281205/ERR4281205_1.fastq.gz;fasp.sra.ebi.ac.uk:/vol1/fastq/ERR428/005/ERR4281205/ERR4281205_2.fastq.gz	ftp.sra.ebi.ac.uk/vol1/fastq/ERR428/005/ERR4281205/ERR4281205_1.fastq.gz;ftp.sra.ebi.ac.uk/vol1/fastq/ERR428/005/ERR4281205/ERR4281205_2.fastq.gz	8450866;11592586	FASTQ;FASTQ	ftp.sra.ebi.ac.uk/vol1/err/ERR428/005/ERR4281205	fasp.sra.ebi.ac.uk:/vol1/err/ERR428/005/ERR4281205	ftp.sra.ebi.ac.uk/vol1/err/ERR428/005/ERR4281205	1078-4M	16SrRNAprofile	Developmental trajectory of the healthy human gut microbiota during the first 5 years of life	0	2020-06-21	1078	4M	https://www.cell.com/cell-host-microbe/fulltext/S1931-3128(21)00100-1?_returnURL=https%3A%2F%2Flinkinghub.elsevier.com%2Fretrieve%2Fpii%2FS1931312821001001%3Fshowall%3Dtrue
PRJEB38986	ERS4768817	ERR4281207	ERA2737227	Homo sapiens	Illumina MiSeq	V4_PCR	253	PAIRED	AMPLICON	METAGENOMIC	PCR	68853	34529509	GOTHENBURG UNIVERISITY	2021-03-23	Illumina MiSeq paired end sequencing	Longitudinal study of children gut microbiota up to 5 years of age	ena-STUDY-GOTHENBURG UNIVERISITY-21-06-2020-16:20:26:641-650	ena-EXPERIMENT-GOTHENBURG UNIVERISITY-21-06-2020-16:18:52:576-192	ena-RUN-GOTHENBURG UNIVERISITY-21-06-2020-16:18:52:576-192	ftp.sra.ebi.ac.uk/vol1/fastq/ERR428/007/ERR4281207/ERR4281207_1.fastq.gz;ftp.sra.ebi.ac.uk/vol1/fastq/ERR428/007/ERR4281207/ERR4281207_2.fastq.gz	fasp.sra.ebi.ac.uk:/vol1/fastq/ERR428/007/ERR4281207/ERR4281207_1.fastq.gz;fasp.sra.ebi.ac.uk:/vol1/fastq/ERR428/007/ERR4281207/ERR4281207_2.fastq.gz	ftp.sra.ebi.ac.uk/vol1/fastq/ERR428/007/ERR4281207/ERR4281207_1.fastq.gz;ftp.sra.ebi.ac.uk/vol1/fastq/ERR428/007/ERR4281207/ERR4281207_2.fastq.gz	7892975;10713791	FASTQ;FASTQ	ftp.sra.ebi.ac.uk/vol1/err/ERR428/007/ERR4281207	fasp.sra.ebi.ac.uk:/vol1/err/ERR428/007/ERR4281207	ftp.sra.ebi.ac.uk/vol1/err/ERR428/007/ERR4281207	1078-NB	16SrRNAprofile	Developmental trajectory of the healthy human gut microbiota during the first 5 years of life	0	2020-06-21	1078	NB	https://www.cell.com/cell-host-microbe/fulltext/S1931-3128(21)00100-1?_returnURL=https%3A%2F%2Flinkinghub.elsevier.com%2Fretrieve%2Fpii%2FS1931312821001001%3Fshowall%3Dtrue
PRJEB38986	ERS4768841	ERR4281231	ERA2737227	Homo sapiens	Illumina MiSeq	V4_PCR	253	PAIRED	AMPLICON	METAGENOMIC	PCR	67718	33940790	GOTHENBURG UNIVERISITY	2021-03-23	Illumina MiSeq paired end sequencing	Longitudinal study of children gut microbiota up to 5 years of age	ena-STUDY-GOTHENBURG UNIVERISITY-21-06-2020-16:20:26:641-650	ena-EXPERIMENT-GOTHENBURG UNIVERISITY-21-06-2020-16:18:52:577-216	ena-RUN-GOTHENBURG UNIVERISITY-21-06-2020-16:18:52:577-216	ftp.sra.ebi.ac.uk/vol1/fastq/ERR428/001/ERR4281231/ERR4281231_1.fastq.gz;ftp.sra.ebi.ac.uk/vol1/fastq/ERR428/001/ERR4281231/ERR4281231_2.fastq.gz	fasp.sra.ebi.ac.uk:/vol1/fastq/ERR428/001/ERR4281231/ERR4281231_1.fastq.gz;fasp.sra.ebi.ac.uk:/vol1/fastq/ERR428/001/ERR4281231/ERR4281231_2.fastq.gz	ftp.sra.ebi.ac.uk/vol1/fastq/ERR428/001/ERR4281231/ERR4281231_1.fastq.gz;ftp.sra.ebi.ac.uk/vol1/fastq/ERR428/001/ERR4281231/ERR4281231_2.fastq.gz	8753336;11514539	FASTQ;FASTQ	ftp.sra.ebi.ac.uk/vol1/err/ERR428/001/ERR4281231	fasp.sra.ebi.ac.uk:/vol1/err/ERR428/001/ERR4281231	ftp.sra.ebi.ac.uk/vol1/err/ERR428/001/ERR4281231	1087-12M	16SrRNAprofile	Developmental trajectory of the healthy human gut microbiota during the first 5 years of life	0	2020-06-21	1087	12M	https://www.cell.com/cell-host-microbe/fulltext/S1931-3128(21)00100-1?_returnURL=https%3A%2F%2Flinkinghub.elsevier.com%2Fretrieve%2Fpii%2FS1931312821001001%3Fshowall%3Dtrue
PRJEB38986	ERS4768842	ERR4281232	ERA2737227	Homo sapiens	Illumina MiSeq	V4_PCR	253	PAIRED	AMPLICON	METAGENOMIC	PCR	208622	104625024	GOTHENBURG UNIVERISITY	2021-03-23	Illumina MiSeq paired end sequencing	Longitudinal study of children gut microbiota up to 5 years of age	ena-STUDY-GOTHENBURG UNIVERISITY-21-06-2020-16:20:26:641-650	ena-EXPERIMENT-GOTHENBURG UNIVERISITY-21-06-2020-16:18:52:577-217	ena-RUN-GOTHENBURG UNIVERISITY-21-06-2020-16:18:52:577-217	ftp.sra.ebi.ac.uk/vol1/fastq/ERR428/002/ERR4281232/ERR4281232_1.fastq.gz;ftp.sra.ebi.ac.uk/vol1/fastq/ERR428/002/ERR4281232/ERR4281232_2.fastq.gz	fasp.sra.ebi.ac.uk:/vol1/fastq/ERR428/002/ERR4281232/ERR4281232_1.fastq.gz;fasp.sra.ebi.ac.uk:/vol1/fastq/ERR428/002/ERR4281232/ERR4281232_2.fastq.gz	ftp.sra.ebi.ac.uk/vol1/fastq/ERR428/002/ERR4281232/ERR4281232_1.fastq.gz;ftp.sra.ebi.ac.uk/vol1/fastq/ERR428/002/ERR4281232/ERR4281232_2.fastq.gz	26088995;34033472	FASTQ;FASTQ	ftp.sra.ebi.ac.uk/vol1/err/ERR428/002/ERR4281232	fasp.sra.ebi.ac.uk:/vol1/err/ERR428/002/ERR4281232	ftp.sra.ebi.ac.uk/vol1/err/ERR428/002/ERR4281232	1087-3Y	16SrRNAprofile	Developmental trajectory of the healthy human gut microbiota during the first 5 years of life	0	2020-06-21	1087	3Y	https://www.cell.com/cell-host-microbe/fulltext/S1931-3128(21)00100-1?_returnURL=https%3A%2F%2Flinkinghub.elsevier.com%2Fretrieve%2Fpii%2FS1931312821001001%3Fshowall%3Dtrue
PRJEB38986	ERS4768843	ERR4281233	ERA2737227	Homo sapiens	Illumina MiSeq	V4_PCR	253	PAIRED	AMPLICON	METAGENOMIC	PCR	66120	33141731	GOTHENBURG UNIVERISITY	2021-03-23	Illumina MiSeq paired end sequencing	Longitudinal study of children gut microbiota up to 5 years of age	ena-STUDY-GOTHENBURG UNIVERISITY-21-06-2020-16:20:26:641-650	ena-EXPERIMENT-GOTHENBURG UNIVERISITY-21-06-2020-16:18:52:577-218	ena-RUN-GOTHENBURG UNIVERISITY-21-06-2020-16:18:52:577-218	ftp.sra.ebi.ac.uk/vol1/fastq/ERR428/003/ERR4281233/ERR4281233_1.fastq.gz;ftp.sra.ebi.ac.uk/vol1/fastq/ERR428/003/ERR4281233/ERR4281233_2.fastq.gz	fasp.sra.ebi.ac.uk:/vol1/fastq/ERR428/003/ERR4281233/ERR4281233_1.fastq.gz;fasp.sra.ebi.ac.uk:/vol1/fastq/ERR428/003/ERR4281233/ERR4281233_2.fastq.gz	ftp.sra.ebi.ac.uk/vol1/fastq/ERR428/003/ERR4281233/ERR4281233_1.fastq.gz;ftp.sra.ebi.ac.uk/vol1/fastq/ERR428/003/ERR4281233/ERR4281233_2.fastq.gz	8367070;11829314	FASTQ;FASTQ	ftp.sra.ebi.ac.uk/vol1/err/ERR428/003/ERR4281233	fasp.sra.ebi.ac.uk:/vol1/err/ERR428/003/ERR4281233	ftp.sra.ebi.ac.uk/vol1/err/ERR428/003/ERR4281233	1087-4M	16SrRNAprofile	Developmental trajectory of the healthy human gut microbiota during the first 5 years of life	0	2020-06-21	1087	4M	https://www.cell.com/cell-host-microbe/fulltext/S1931-3128(21)00100-1?_returnURL=https%3A%2F%2Flinkinghub.elsevier.com%2Fretrieve%2Fpii%2FS1931312821001001%3Fshowall%3Dtrue
PRJEB38986	ERS4768845	ERR4281235	ERA2737227	Homo sapiens	Illumina MiSeq	V4_PCR	253	PAIRED	AMPLICON	METAGENOMIC	PCR	91167	45721188	GOTHENBURG UNIVERISITY	2021-03-23	Illumina MiSeq paired end sequencing	Longitudinal study of children gut microbiota up to 5 years of age	ena-STUDY-GOTHENBURG UNIVERISITY-21-06-2020-16:20:26:641-650	ena-EXPERIMENT-GOTHENBURG UNIVERISITY-21-06-2020-16:18:52:577-220	ena-RUN-GOTHENBURG UNIVERISITY-21-06-2020-16:18:52:577-220	ftp.sra.ebi.ac.uk/vol1/fastq/ERR428/005/ERR4281235/ERR4281235_1.fastq.gz;ftp.sra.ebi.ac.uk/vol1/fastq/ERR428/005/ERR4281235/ERR4281235_2.fastq.gz	fasp.sra.ebi.ac.uk:/vol1/fastq/ERR428/005/ERR4281235/ERR4281235_1.fastq.gz;fasp.sra.ebi.ac.uk:/vol1/fastq/ERR428/005/ERR4281235/ERR4281235_2.fastq.gz	ftp.sra.ebi.ac.uk/vol1/fastq/ERR428/005/ERR4281235/ERR4281235_1.fastq.gz;ftp.sra.ebi.ac.uk/vol1/fastq/ERR428/005/ERR4281235/ERR4281235_2.fastq.gz	10390135;14120124	FASTQ;FASTQ	ftp.sra.ebi.ac.uk/vol1/err/ERR428/005/ERR4281235	fasp.sra.ebi.ac.uk:/vol1/err/ERR428/005/ERR4281235	ftp.sra.ebi.ac.uk/vol1/err/ERR428/005/ERR4281235	1087-NB	16SrRNAprofile	Developmental trajectory of the healthy human gut microbiota during the first 5 years of life	0	2020-06-21	1087	NB	https://www.cell.com/cell-host-microbe/fulltext/S1931-3128(21)00100-1?_returnURL=https%3A%2F%2Flinkinghub.elsevier.com%2Fretrieve%2Fpii%2FS1931312821001001%3Fshowall%3Dtrue
PRJEB38986	ERS4768847	ERR4281237	ERA2737227	Homo sapiens	Illumina MiSeq	V4_PCR	253	PAIRED	AMPLICON	METAGENOMIC	PCR	76315	38228600	GOTHENBURG UNIVERISITY	2021-03-23	Illumina MiSeq paired end sequencing	Longitudinal study of children gut microbiota up to 5 years of age	ena-STUDY-GOTHENBURG UNIVERISITY-21-06-2020-16:20:26:641-650	ena-EXPERIMENT-GOTHENBURG UNIVERISITY-21-06-2020-16:18:52:577-222	ena-RUN-GOTHENBURG UNIVERISITY-21-06-2020-16:18:52:577-222	ftp.sra.ebi.ac.uk/vol1/fastq/ERR428/007/ERR4281237/ERR4281237_1.fastq.gz;ftp.sra.ebi.ac.uk/vol1/fastq/ERR428/007/ERR4281237/ERR4281237_2.fastq.gz	fasp.sra.ebi.ac.uk:/vol1/fastq/ERR428/007/ERR4281237/ERR4281237_1.fastq.gz;fasp.sra.ebi.ac.uk:/vol1/fastq/ERR428/007/ERR4281237/ERR4281237_2.fastq.gz	ftp.sra.ebi.ac.uk/vol1/fastq/ERR428/007/ERR4281237/ERR4281237_1.fastq.gz;ftp.sra.ebi.ac.uk/vol1/fastq/ERR428/007/ERR4281237/ERR4281237_2.fastq.gz	9666566;12821566	FASTQ;FASTQ	ftp.sra.ebi.ac.uk/vol1/err/ERR428/007/ERR4281237	fasp.sra.ebi.ac.uk:/vol1/err/ERR428/007/ERR4281237	ftp.sra.ebi.ac.uk/vol1/err/ERR428/007/ERR4281237	1089-12M	16SrRNAprofile	Developmental trajectory of the healthy human gut microbiota during the first 5 years of life	0	2020-06-21	1089	12M	https://www.cell.com/cell-host-microbe/fulltext/S1931-3128(21)00100-1?_returnURL=https%3A%2F%2Flinkinghub.elsevier.com%2Fretrieve%2Fpii%2FS1931312821001001%3Fshowall%3Dtrue
PRJEB38986	ERS4768848	ERR4281238	ERA2737227	Homo sapiens	Illumina MiSeq	V4_PCR	253	PAIRED	AMPLICON	METAGENOMIC	PCR	84850	42543059	GOTHENBURG UNIVERISITY	2021-03-23	Illumina MiSeq paired end sequencing	Longitudinal study of children gut microbiota up to 5 years of age	ena-STUDY-GOTHENBURG UNIVERISITY-21-06-2020-16:20:26:641-650	ena-EXPERIMENT-GOTHENBURG UNIVERISITY-21-06-2020-16:18:52:577-223	ena-RUN-GOTHENBURG UNIVERISITY-21-06-2020-16:18:52:577-223	ftp.sra.ebi.ac.uk/vol1/fastq/ERR428/008/ERR4281238/ERR4281238_1.fastq.gz;ftp.sra.ebi.ac.uk/vol1/fastq/ERR428/008/ERR4281238/ERR4281238_2.fastq.gz	fasp.sra.ebi.ac.uk:/vol1/fastq/ERR428/008/ERR4281238/ERR4281238_1.fastq.gz;fasp.sra.ebi.ac.uk:/vol1/fastq/ERR428/008/ERR4281238/ERR4281238_2.fastq.gz	ftp.sra.ebi.ac.uk/vol1/fastq/ERR428/008/ERR4281238/ERR4281238_1.fastq.gz;ftp.sra.ebi.ac.uk/vol1/fastq/ERR428/008/ERR4281238/ERR4281238_2.fastq.gz	11078219;14125000	FASTQ;FASTQ	ftp.sra.ebi.ac.uk/vol1/err/ERR428/008/ERR4281238	fasp.sra.ebi.ac.uk:/vol1/err/ERR428/008/ERR4281238	ftp.sra.ebi.ac.uk/vol1/err/ERR428/008/ERR4281238	1089-3Y	16SrRNAprofile	Developmental trajectory of the healthy human gut microbiota during the first 5 years of life	0	2020-06-21	1089	3Y	https://www.cell.com/cell-host-microbe/fulltext/S1931-3128(21)00100-1?_returnURL=https%3A%2F%2Flinkinghub.elsevier.com%2Fretrieve%2Fpii%2FS1931312821001001%3Fshowall%3Dtrue
PRJEB38986	ERS4768849	ERR4281239	ERA2737227	Homo sapiens	Illumina MiSeq	V4_PCR	253	PAIRED	AMPLICON	METAGENOMIC	PCR	56319	28236319	GOTHENBURG UNIVERISITY	2021-03-23	Illumina MiSeq paired end sequencing	Longitudinal study of children gut microbiota up to 5 years of age	ena-STUDY-GOTHENBURG UNIVERISITY-21-06-2020-16:20:26:641-650	ena-EXPERIMENT-GOTHENBURG UNIVERISITY-21-06-2020-16:18:52:577-224	ena-RUN-GOTHENBURG UNIVERISITY-21-06-2020-16:18:52:577-224	ftp.sra.ebi.ac.uk/vol1/fastq/ERR428/009/ERR4281239/ERR4281239_1.fastq.gz;ftp.sra.ebi.ac.uk/vol1/fastq/ERR428/009/ERR4281239/ERR4281239_2.fastq.gz	fasp.sra.ebi.ac.uk:/vol1/fastq/ERR428/009/ERR4281239/ERR4281239_1.fastq.gz;fasp.sra.ebi.ac.uk:/vol1/fastq/ERR428/009/ERR4281239/ERR4281239_2.fastq.gz	ftp.sra.ebi.ac.uk/vol1/fastq/ERR428/009/ERR4281239/ERR4281239_1.fastq.gz;ftp.sra.ebi.ac.uk/vol1/fastq/ERR428/009/ERR4281239/ERR4281239_2.fastq.gz	6762423;9297056	FASTQ;FASTQ	ftp.sra.ebi.ac.uk/vol1/err/ERR428/009/ERR4281239	fasp.sra.ebi.ac.uk:/vol1/err/ERR428/009/ERR4281239	ftp.sra.ebi.ac.uk/vol1/err/ERR428/009/ERR4281239	1089-4M	16SrRNAprofile	Developmental trajectory of the healthy human gut microbiota during the first 5 years of life	0	2020-06-21	1089	4M	https://www.cell.com/cell-host-microbe/fulltext/S1931-3128(21)00100-1?_returnURL=https%3A%2F%2Flinkinghub.elsevier.com%2Fretrieve%2Fpii%2FS1931312821001001%3Fshowall%3Dtrue
PRJEB38986	ERS4768851	ERR4281241	ERA2737227	Homo sapiens	Illumina MiSeq	V4_PCR	253	PAIRED	AMPLICON	METAGENOMIC	PCR	120605	60479692	GOTHENBURG UNIVERISITY	2021-03-23	Illumina MiSeq paired end sequencing	Longitudinal study of children gut microbiota up to 5 years of age	ena-STUDY-GOTHENBURG UNIVERISITY-21-06-2020-16:20:26:641-650	ena-EXPERIMENT-GOTHENBURG UNIVERISITY-21-06-2020-16:18:52:577-226	ena-RUN-GOTHENBURG UNIVERISITY-21-06-2020-16:18:52:577-226	ftp.sra.ebi.ac.uk/vol1/fastq/ERR428/001/ERR4281241/ERR4281241_1.fastq.gz;ftp.sra.ebi.ac.uk/vol1/fastq/ERR428/001/ERR4281241/ERR4281241_2.fastq.gz	fasp.sra.ebi.ac.uk:/vol1/fastq/ERR428/001/ERR4281241/ERR4281241_1.fastq.gz;fasp.sra.ebi.ac.uk:/vol1/fastq/ERR428/001/ERR4281241/ERR4281241_2.fastq.gz	ftp.sra.ebi.ac.uk/vol1/fastq/ERR428/001/ERR4281241/ERR4281241_1.fastq.gz;ftp.sra.ebi.ac.uk/vol1/fastq/ERR428/001/ERR4281241/ERR4281241_2.fastq.gz	13911870;18696120	FASTQ;FASTQ	ftp.sra.ebi.ac.uk/vol1/err/ERR428/001/ERR4281241	fasp.sra.ebi.ac.uk:/vol1/err/ERR428/001/ERR4281241	ftp.sra.ebi.ac.uk/vol1/err/ERR428/001/ERR4281241	1089-NB	16SrRNAprofile	Developmental trajectory of the healthy human gut microbiota during the first 5 years of life	0	2020-06-21	1089	NB	https://www.cell.com/cell-host-microbe/fulltext/S1931-3128(21)00100-1?_returnURL=https%3A%2F%2Flinkinghub.elsevier.com%2Fretrieve%2Fpii%2FS1931312821001001%3Fshowall%3Dtrue
PRJEB38986	ERS4768867	ERR4281257	ERA2737227	Homo sapiens	Illumina MiSeq	V4_PCR	253	PAIRED	AMPLICON	METAGENOMIC	PCR	61095	30597615	GOTHENBURG UNIVERISITY	2021-03-23	Illumina MiSeq paired end sequencing	Longitudinal study of children gut microbiota up to 5 years of age	ena-STUDY-GOTHENBURG UNIVERISITY-21-06-2020-16:20:26:641-650	ena-EXPERIMENT-GOTHENBURG UNIVERISITY-21-06-2020-16:18:52:577-242	ena-RUN-GOTHENBURG UNIVERISITY-21-06-2020-16:18:52:577-242	ftp.sra.ebi.ac.uk/vol1/fastq/ERR428/007/ERR4281257/ERR4281257_1.fastq.gz;ftp.sra.ebi.ac.uk/vol1/fastq/ERR428/007/ERR4281257/ERR4281257_2.fastq.gz	fasp.sra.ebi.ac.uk:/vol1/fastq/ERR428/007/ERR4281257/ERR4281257_1.fastq.gz;fasp.sra.ebi.ac.uk:/vol1/fastq/ERR428/007/ERR4281257/ERR4281257_2.fastq.gz	ftp.sra.ebi.ac.uk/vol1/fastq/ERR428/007/ERR4281257/ERR4281257_1.fastq.gz;ftp.sra.ebi.ac.uk/vol1/fastq/ERR428/007/ERR4281257/ERR4281257_2.fastq.gz	7512187;10099604	FASTQ;FASTQ	ftp.sra.ebi.ac.uk/vol1/err/ERR428/007/ERR4281257	fasp.sra.ebi.ac.uk:/vol1/err/ERR428/007/ERR4281257	ftp.sra.ebi.ac.uk/vol1/err/ERR428/007/ERR4281257	1102-12M	16SrRNAprofile	Developmental trajectory of the healthy human gut microbiota during the first 5 years of life	0	2020-06-21	1102	12M	https://www.cell.com/cell-host-microbe/fulltext/S1931-3128(21)00100-1?_returnURL=https%3A%2F%2Flinkinghub.elsevier.com%2Fretrieve%2Fpii%2FS1931312821001001%3Fshowall%3Dtrue
PRJEB38986	ERS4768868	ERR4281258	ERA2737227	Homo sapiens	Illumina MiSeq	V4_PCR	253	PAIRED	AMPLICON	METAGENOMIC	PCR	115201	57764954	GOTHENBURG UNIVERISITY	2021-03-23	Illumina MiSeq paired end sequencing	Longitudinal study of children gut microbiota up to 5 years of age	ena-STUDY-GOTHENBURG UNIVERISITY-21-06-2020-16:20:26:641-650	ena-EXPERIMENT-GOTHENBURG UNIVERISITY-21-06-2020-16:18:52:578-243	ena-RUN-GOTHENBURG UNIVERISITY-21-06-2020-16:18:52:578-243	ftp.sra.ebi.ac.uk/vol1/fastq/ERR428/008/ERR4281258/ERR4281258_1.fastq.gz;ftp.sra.ebi.ac.uk/vol1/fastq/ERR428/008/ERR4281258/ERR4281258_2.fastq.gz	fasp.sra.ebi.ac.uk:/vol1/fastq/ERR428/008/ERR4281258/ERR4281258_1.fastq.gz;fasp.sra.ebi.ac.uk:/vol1/fastq/ERR428/008/ERR4281258/ERR4281258_2.fastq.gz	ftp.sra.ebi.ac.uk/vol1/fastq/ERR428/008/ERR4281258/ERR4281258_1.fastq.gz;ftp.sra.ebi.ac.uk/vol1/fastq/ERR428/008/ERR4281258/ERR4281258_2.fastq.gz	15448916;19652718	FASTQ;FASTQ	ftp.sra.ebi.ac.uk/vol1/err/ERR428/008/ERR4281258	fasp.sra.ebi.ac.uk:/vol1/err/ERR428/008/ERR4281258	ftp.sra.ebi.ac.uk/vol1/err/ERR428/008/ERR4281258	1102-3Y	16SrRNAprofile	Developmental trajectory of the healthy human gut microbiota during the first 5 years of life	0	2020-06-21	1102	3Y	https://www.cell.com/cell-host-microbe/fulltext/S1931-3128(21)00100-1?_returnURL=https%3A%2F%2Flinkinghub.elsevier.com%2Fretrieve%2Fpii%2FS1931312821001001%3Fshowall%3Dtrue
PRJEB38986	ERS4768869	ERR4281259	ERA2737227	Homo sapiens	Illumina MiSeq	V4_PCR	253	PAIRED	AMPLICON	METAGENOMIC	PCR	73511	36853033	GOTHENBURG UNIVERISITY	2021-03-23	Illumina MiSeq paired end sequencing	Longitudinal study of children gut microbiota up to 5 years of age	ena-STUDY-GOTHENBURG UNIVERISITY-21-06-2020-16:20:26:641-650	ena-EXPERIMENT-GOTHENBURG UNIVERISITY-21-06-2020-16:18:52:578-244	ena-RUN-GOTHENBURG UNIVERISITY-21-06-2020-16:18:52:578-244	ftp.sra.ebi.ac.uk/vol1/fastq/ERR428/009/ERR4281259/ERR4281259_1.fastq.gz;ftp.sra.ebi.ac.uk/vol1/fastq/ERR428/009/ERR4281259/ERR4281259_2.fastq.gz	fasp.sra.ebi.ac.uk:/vol1/fastq/ERR428/009/ERR4281259/ERR4281259_1.fastq.gz;fasp.sra.ebi.ac.uk:/vol1/fastq/ERR428/009/ERR4281259/ERR4281259_2.fastq.gz	ftp.sra.ebi.ac.uk/vol1/fastq/ERR428/009/ERR4281259/ERR4281259_1.fastq.gz;ftp.sra.ebi.ac.uk/vol1/fastq/ERR428/009/ERR4281259/ERR4281259_2.fastq.gz	9638071;11893444	FASTQ;FASTQ	ftp.sra.ebi.ac.uk/vol1/err/ERR428/009/ERR4281259	fasp.sra.ebi.ac.uk:/vol1/err/ERR428/009/ERR4281259	ftp.sra.ebi.ac.uk/vol1/err/ERR428/009/ERR4281259	1102-4M	16SrRNAprofile	Developmental trajectory of the healthy human gut microbiota during the first 5 years of life	0	2020-06-21	1102	4M	https://www.cell.com/cell-host-microbe/fulltext/S1931-3128(21)00100-1?_returnURL=https%3A%2F%2Flinkinghub.elsevier.com%2Fretrieve%2Fpii%2FS1931312821001001%3Fshowall%3Dtrue
PRJEB38986	ERS4768871	ERR4281261	ERA2737227	Homo sapiens	Illumina MiSeq	V4_PCR	253	PAIRED	AMPLICON	METAGENOMIC	PCR	174253	86751429	GOTHENBURG UNIVERISITY	2021-03-23	Illumina MiSeq paired end sequencing	Longitudinal study of children gut microbiota up to 5 years of age	ena-STUDY-GOTHENBURG UNIVERISITY-21-06-2020-16:20:26:641-650	ena-EXPERIMENT-GOTHENBURG UNIVERISITY-21-06-2020-16:18:52:578-246	ena-RUN-GOTHENBURG UNIVERISITY-21-06-2020-16:18:52:578-246	ftp.sra.ebi.ac.uk/vol1/fastq/ERR428/001/ERR4281261/ERR4281261_1.fastq.gz;ftp.sra.ebi.ac.uk/vol1/fastq/ERR428/001/ERR4281261/ERR4281261_2.fastq.gz	fasp.sra.ebi.ac.uk:/vol1/fastq/ERR428/001/ERR4281261/ERR4281261_1.fastq.gz;fasp.sra.ebi.ac.uk:/vol1/fastq/ERR428/001/ERR4281261/ERR4281261_2.fastq.gz	ftp.sra.ebi.ac.uk/vol1/fastq/ERR428/001/ERR4281261/ERR4281261_1.fastq.gz;ftp.sra.ebi.ac.uk/vol1/fastq/ERR428/001/ERR4281261/ERR4281261_2.fastq.gz	19021537;24193882	FASTQ;FASTQ	ftp.sra.ebi.ac.uk/vol1/err/ERR428/001/ERR4281261	fasp.sra.ebi.ac.uk:/vol1/err/ERR428/001/ERR4281261	ftp.sra.ebi.ac.uk/vol1/err/ERR428/001/ERR4281261	1102-NB	16SrRNAprofile	Developmental trajectory of the healthy human gut microbiota during the first 5 years of life	0	2020-06-21	1102	NB	https://www.cell.com/cell-host-microbe/fulltext/S1931-3128(21)00100-1?_returnURL=https%3A%2F%2Flinkinghub.elsevier.com%2Fretrieve%2Fpii%2FS1931312821001001%3Fshowall%3Dtrue

## Sheet: S-Table 5
Supplementary Table5 Metagenomes and metadata used to validate the dynamic changes in early life. The validation 16S rRNA gene amplicon sequencing data from the study of Christensen et al.
Run	Assay.Type	asthma_mother	Bases	BioProject	BioSampleModel	Bytes	Center.Name	Collection_Date	Consent	DATASTORE.filetype	env_biome	env_feature	env_material	Env_package	forward_read_length..run.	geo_loc_name_country	geo_loc_name_country_continent	geo_loc_name	Host	Individual	Instrument	Lat_Lon	Library.Name	LibraryLayout	LibrarySelection	LibrarySource	Organism	Platform	ReleaseDate	reverse_read_length..run.	Sample.Name	SRA.Study	study_title	timepoint	asthma_5yr	SubjectID	SampleTimePoints	Article_link
SRR6263965	AMPLICON	0	36890976	PRJNA417357	Metagenome or environmental	22156256	UNIVERSITY OF COPENHAGEN	2010-12-20	public	fastq,sra	human-associated habitat	habitat	feces	human-gut	250	Denmark	Europe	Denmark: Copenhagen	Homo sapiens	146	Illumina MiSeq	55.740813 N 12.544197 E	146_1w	PAIRED	PCR	METAGENOMIC	human gut metagenome	ILLUMINA	2017-11-07T00:00:00Z	250	146_1w	SRP124475	The developing airway and gut microbiota in early life is influenced by age of older siblings	One.Week	0	146	1w	https://microbiomejournal.biomedcentral.com/articles/10.1186/s40168-022-01305-z
SRR6263966	AMPLICON	0	47208080	PRJNA417357	Metagenome or environmental	26505422	UNIVERSITY OF COPENHAGEN	2011-12-08	public	fastq,sra	human-associated habitat	habitat	feces	human-gut	250	Denmark	Europe	Denmark: Copenhagen	Homo sapiens	146	Illumina MiSeq	55.740813 N 12.544197 E	146_1y	PAIRED	PCR	METAGENOMIC	human gut metagenome	ILLUMINA	2017-11-07T00:00:00Z	250	146_1y	SRP124475	The developing airway and gut microbiota in early life is influenced by age of older siblings	One.Year	0	146	1y	https://microbiomejournal.biomedcentral.com/articles/10.1186/s40168-022-01305-z
SRR6263968	AMPLICON	0	762036	PRJNA417357	Metagenome or environmental	593969	UNIVERSITY OF COPENHAGEN	2011-01-24	public	fastq,sra	human-associated habitat	habitat	feces	human-gut	250	Denmark	Europe	Denmark: Copenhagen	Homo sapiens	146	Illumina MiSeq	55.740813 N 12.544197 E	146_1m	PAIRED	PCR	METAGENOMIC	human gut metagenome	ILLUMINA	2017-11-07T00:00:00Z	250	146_1m	SRP124475	The developing airway and gut microbiota in early life is influenced by age of older siblings	One.Month	0	146	1m	https://microbiomejournal.biomedcentral.com/articles/10.1186/s40168-022-01305-z
SRR6263989	AMPLICON	0	46577066	PRJNA417357	Metagenome or environmental	26078127	UNIVERSITY OF COPENHAGEN	2010-05-26	public	fastq,sra	human-associated habitat	habitat	feces	human-gut	250	Denmark	Europe	Denmark: Copenhagen	Homo sapiens	255	Illumina MiSeq	55.740813 N 12.544197 E	255_1w	PAIRED	PCR	METAGENOMIC	human gut metagenome	ILLUMINA	2017-11-07T00:00:00Z	250	255_1w	SRP124475	The developing airway and gut microbiota in early life is influenced by age of older siblings	One.Week	0	255	1w	https://microbiomejournal.biomedcentral.com/articles/10.1186/s40168-022-01305-z
SRR6263991	AMPLICON	0	500996	PRJNA417357	Metagenome or environmental	421167	UNIVERSITY OF COPENHAGEN	2010-06-09	public	fastq,sra	human-associated habitat	habitat	feces	human-gut	250	Denmark	Europe	Denmark: Copenhagen	Homo sapiens	256	Illumina MiSeq	55.740813 N 12.544197 E	256_1m	PAIRED	PCR	METAGENOMIC	human gut metagenome	ILLUMINA	2017-11-07T00:00:00Z	250	256_1m	SRP124475	The developing airway and gut microbiota in early life is influenced by age of older siblings	One.Month	0	256	1m	https://microbiomejournal.biomedcentral.com/articles/10.1186/s40168-022-01305-z
SRR6263993	AMPLICON	0	1674672	PRJNA417357	Metagenome or environmental	1061521	UNIVERSITY OF COPENHAGEN	2010-05-19	public	fastq,sra	human-associated habitat	habitat	feces	human-gut	250	Denmark	Europe	Denmark: Copenhagen	Homo sapiens	256	Illumina MiSeq	55.740813 N 12.544197 E	256_1w	PAIRED	PCR	METAGENOMIC	human gut metagenome	ILLUMINA	2017-11-07T00:00:00Z	250	256_1w	SRP124475	The developing airway and gut microbiota in early life is influenced by age of older siblings	One.Week	0	256	1w	https://microbiomejournal.biomedcentral.com/articles/10.1186/s40168-022-01305-z
SRR6263995	AMPLICON	0	45763324	PRJNA417357	Metagenome or environmental	26028380	UNIVERSITY OF COPENHAGEN	2011-02-25	public	fastq,sra	human-associated habitat	habitat	feces	human-gut	250	Denmark	Europe	Denmark: Copenhagen	Homo sapiens	124	Illumina MiSeq	55.740813 N 12.544197 E	124_1y	PAIRED	PCR	METAGENOMIC	human gut metagenome	ILLUMINA	2017-11-07T00:00:00Z	250	124_1y	SRP124475	The developing airway and gut microbiota in early life is influenced by age of older siblings	One.Year	0	124	1y	https://microbiomejournal.biomedcentral.com/articles/10.1186/s40168-022-01305-z
SRR6263997	AMPLICON	0	83288326	PRJNA417357	Metagenome or environmental	45924200	UNIVERSITY OF COPENHAGEN	2010-03-05	public	fastq,sra	human-associated habitat	habitat	feces	human-gut	250	Denmark	Europe	Denmark: Copenhagen	Homo sapiens	124	Illumina MiSeq	55.740813 N 12.544197 E	124_1w	PAIRED	PCR	METAGENOMIC	human gut metagenome	ILLUMINA	2017-11-07T00:00:00Z	250	124_1w	SRP124475	The developing airway and gut microbiota in early life is influenced by age of older siblings	One.Week	0	124	1w	https://microbiomejournal.biomedcentral.com/articles/10.1186/s40168-022-01305-z
SRR6264001	AMPLICON	0	71108300	PRJNA417357	Metagenome or environmental	40280627	UNIVERSITY OF COPENHAGEN	2009-09-30	public	fastq,sra	human-associated habitat	habitat	feces	human-gut	250	Denmark	Europe	Denmark: Copenhagen	Homo sapiens	122	Illumina MiSeq	55.740813 N 12.544197 E	122_1w	PAIRED	PCR	METAGENOMIC	human gut metagenome	ILLUMINA	2017-11-07T00:00:00Z	250	122_1w	SRP124475	The developing airway and gut microbiota in early life is influenced by age of older siblings	One.Week	0	122	1w	https://microbiomejournal.biomedcentral.com/articles/10.1186/s40168-022-01305-z
SRR6264002	AMPLICON	0	51097074	PRJNA417357	Metagenome or environmental	30353512	UNIVERSITY OF COPENHAGEN	2010-09-26	public	fastq,sra	human-associated habitat	habitat	feces	human-gut	250	Denmark	Europe	Denmark: Copenhagen	Homo sapiens	122	Illumina MiSeq	55.740813 N 12.544197 E	122_1y	PAIRED	PCR	METAGENOMIC	human gut metagenome	ILLUMINA	2017-11-07T00:00:00Z	250	122_1y	SRP124475	The developing airway and gut microbiota in early life is influenced by age of older siblings	One.Year	0	122	1y	https://microbiomejournal.biomedcentral.com/articles/10.1186/s40168-022-01305-z
SRR6264026	AMPLICON	0	100270484	PRJNA417357	Metagenome or environmental	55906028	UNIVERSITY OF COPENHAGEN	2010-05-11	public	fastq,sra	human-associated habitat	habitat	feces	human-gut	250	Denmark	Europe	Denmark: Copenhagen	Homo sapiens	236	Illumina MiSeq	55.740813 N 12.544197 E	236_1w	PAIRED	PCR	METAGENOMIC	human gut metagenome	ILLUMINA	2017-11-07T00:00:00Z	250	236_1w	SRP124475	The developing airway and gut microbiota in early life is influenced by age of older siblings	One.Week	0	236	1w	https://microbiomejournal.biomedcentral.com/articles/10.1186/s40168-022-01305-z
SRR6264072	AMPLICON	0	48040396	PRJNA417357	Metagenome or environmental	30237786	UNIVERSITY OF COPENHAGEN	2009-12-21	public	fastq,sra	human-associated habitat	habitat	feces	human-gut	250	Denmark	Europe	Denmark: Copenhagen	Homo sapiens	109	Illumina MiSeq	55.740813 N 12.544197 E	109_1m	PAIRED	PCR	METAGENOMIC	human gut metagenome	ILLUMINA	2017-11-07T00:00:00Z	250	109_1m	SRP124475	The developing airway and gut microbiota in early life is influenced by age of older siblings	One.Month	0	109	1m	https://microbiomejournal.biomedcentral.com/articles/10.1186/s40168-022-01305-z
SRR6264074	AMPLICON	0	40196144	PRJNA417357	Metagenome or environmental	21162924	UNIVERSITY OF COPENHAGEN	2010-11-18	public	fastq,sra	human-associated habitat	habitat	feces	human-gut	250	Denmark	Europe	Denmark: Copenhagen	Homo sapiens	109	Illumina MiSeq	55.740813 N 12.544197 E	109_1y	PAIRED	PCR	METAGENOMIC	human gut metagenome	ILLUMINA	2017-11-07T00:00:00Z	250	109_1y	SRP124475	The developing airway and gut microbiota in early life is influenced by age of older siblings	One.Year	0	109	1y	https://microbiomejournal.biomedcentral.com/articles/10.1186/s40168-022-01305-z
SRR6264080	AMPLICON	0	90377570	PRJNA417357	Metagenome or environmental	54881949	UNIVERSITY OF COPENHAGEN	2010-05-06	public	fastq,sra	human-associated habitat	habitat	feces	human-gut	250	Denmark	Europe	Denmark: Copenhagen	Homo sapiens	22	Illumina MiSeq	55.740813 N 12.544197 E	22_1m	PAIRED	PCR	METAGENOMIC	human gut metagenome	ILLUMINA	2017-11-07T00:00:00Z	250	22_1m	SRP124475	The developing airway and gut microbiota in early life is influenced by age of older siblings	One.Month	0	22	1m	https://microbiomejournal.biomedcentral.com/articles/10.1186/s40168-022-01305-z
SRR6264082	AMPLICON	0	51389238	PRJNA417357	Metagenome or environmental	33486892	UNIVERSITY OF COPENHAGEN	2011-04-06	public	fastq,sra	human-associated habitat	habitat	feces	human-gut	250	Denmark	Europe	Denmark: Copenhagen	Homo sapiens	22	Illumina MiSeq	55.740813 N 12.544197 E	22_1y	PAIRED	PCR	METAGENOMIC	human gut metagenome	ILLUMINA	2017-11-07T00:00:00Z	250	22_1y	SRP124475	The developing airway and gut microbiota in early life is influenced by age of older siblings	One.Year	0	22	1y	https://microbiomejournal.biomedcentral.com/articles/10.1186/s40168-022-01305-z
SRR6264088	AMPLICON	0	57495064	PRJNA417357	Metagenome or environmental	30491778	UNIVERSITY OF COPENHAGEN	2010-06-12	public	fastq,sra	human-associated habitat	habitat	feces	human-gut	250	Denmark	Europe	Denmark: Copenhagen	Homo sapiens	195	Illumina MiSeq	55.740813 N 12.544197 E	195_1y	PAIRED	PCR	METAGENOMIC	human gut metagenome	ILLUMINA	2017-11-07T00:00:00Z	250	195_1y	SRP124475	The developing airway and gut microbiota in early life is influenced by age of older siblings	One.Year	0	195	1y	https://microbiomejournal.biomedcentral.com/articles/10.1186/s40168-022-01305-z
SRR6264090	AMPLICON	0	102627876	PRJNA417357	Metagenome or environmental	62982194	UNIVERSITY OF COPENHAGEN	2009-07-09	public	fastq,sra	human-associated habitat	habitat	feces	human-gut	250	Denmark	Europe	Denmark: Copenhagen	Homo sapiens	195	Illumina MiSeq	55.740813 N 12.544197 E	195_1m	PAIRED	PCR	METAGENOMIC	human gut metagenome	ILLUMINA	2017-11-07T00:00:00Z	250	195_1m	SRP124475	The developing airway and gut microbiota in early life is influenced by age of older siblings	One.Month	0	195	1m	https://microbiomejournal.biomedcentral.com/articles/10.1186/s40168-022-01305-z
SRR6264108	AMPLICON	0	3904556	PRJNA417357	Metagenome or environmental	2469526	UNIVERSITY OF COPENHAGEN	2010-11-23	public	fastq,sra	human-associated habitat	habitat	feces	human-gut	250	Denmark	Europe	Denmark: Copenhagen	Homo sapiens	149	Illumina MiSeq	55.740813 N 12.544197 E	149_1m	PAIRED	PCR	METAGENOMIC	human gut metagenome	ILLUMINA	2017-11-07T00:00:00Z	250	149_1m	SRP124475	The developing airway and gut microbiota in early life is influenced by age of older siblings	One.Month	0	149	1m	https://microbiomejournal.biomedcentral.com/articles/10.1186/s40168-022-01305-z
SRR6264116	AMPLICON	0	678202	PRJNA417357	Metagenome or environmental	473689	UNIVERSITY OF COPENHAGEN	2009-09-02	public	fastq,sra	human-associated habitat	habitat	feces	human-gut	250	Denmark	Europe	Denmark: Copenhagen	Homo sapiens	178	Illumina MiSeq	55.740813 N 12.544197 E	178_1w	PAIRED	PCR	METAGENOMIC	human gut metagenome	ILLUMINA	2017-11-07T00:00:00Z	250	178_1w	SRP124475	The developing airway and gut microbiota in early life is influenced by age of older siblings	One.Week	0	178	1w	https://microbiomejournal.biomedcentral.com/articles/10.1186/s40168-022-01305-z
SRR6264124	AMPLICON	0	46928968	PRJNA417357	Metagenome or environmental	30252610	UNIVERSITY OF COPENHAGEN	2010-02-19	public	fastq,sra	human-associated habitat	habitat	feces	human-gut	250	Denmark	Europe	Denmark: Copenhagen	Homo sapiens	130	Illumina MiSeq	55.740813 N 12.544197 E	130_1w	PAIRED	PCR	METAGENOMIC	human gut metagenome	ILLUMINA	2017-11-07T00:00:00Z	250	130_1w	SRP124475	The developing airway and gut microbiota in early life is influenced by age of older siblings	One.Week	0	130	1w	https://microbiomejournal.biomedcentral.com/articles/10.1186/s40168-022-01305-z
SRR6264128	AMPLICON	0	50158836	PRJNA417357	Metagenome or environmental	31557270	UNIVERSITY OF COPENHAGEN	2010-03-12	public	fastq,sra	human-associated habitat	habitat	feces	human-gut	250	Denmark	Europe	Denmark: Copenhagen	Homo sapiens	130	Illumina MiSeq	55.740813 N 12.544197 E	130_1m	PAIRED	PCR	METAGENOMIC	human gut metagenome	ILLUMINA	2017-11-07T00:00:00Z	250	130_1m	SRP124475	The developing airway and gut microbiota in early life is influenced by age of older siblings	One.Month	0	130	1m	https://microbiomejournal.biomedcentral.com/articles/10.1186/s40168-022-01305-z
SRR6264153	AMPLICON	0	41817604	PRJNA417357	Metagenome or environmental	28772741	UNIVERSITY OF COPENHAGEN	2010-03-09	public	fastq,sra	human-associated habitat	habitat	feces	human-gut	250	Denmark	Europe	Denmark: Copenhagen	Homo sapiens	238	Illumina MiSeq	55.740813 N 12.544197 E	238_1w	PAIRED	PCR	METAGENOMIC	human gut metagenome	ILLUMINA	2017-11-07T00:00:00Z	250	238_1w	SRP124475	The developing airway and gut microbiota in early life is influenced by age of older siblings	One.Week	0	238	1w	https://microbiomejournal.biomedcentral.com/articles/10.1186/s40168-022-01305-z
SRR6264156	AMPLICON	0	868460	PRJNA417357	Metagenome or environmental	638205	UNIVERSITY OF COPENHAGEN	2010-03-26	public	fastq,sra	human-associated habitat	habitat	feces	human-gut	250	Denmark	Europe	Denmark: Copenhagen	Homo sapiens	238	Illumina MiSeq	55.740813 N 12.544197 E	238_1m	PAIRED	PCR	METAGENOMIC	human gut metagenome	ILLUMINA	2017-11-07T00:00:00Z	250	238_1m	SRP124475	The developing airway and gut microbiota in early life is influenced by age of older siblings	One.Month	0	238	1m	https://microbiomejournal.biomedcentral.com/articles/10.1186/s40168-022-01305-z
SRR6264172	AMPLICON	0	50671880	PRJNA417357	Metagenome or environmental	29205163	UNIVERSITY OF COPENHAGEN	2010-06-22	public	fastq,sra	human-associated habitat	habitat	feces	human-gut	250	Denmark	Europe	Denmark: Copenhagen	Homo sapiens	152	Illumina MiSeq	55.740813 N 12.544197 E	152_1w	PAIRED	PCR	METAGENOMIC	human gut metagenome	ILLUMINA	2017-11-07T00:00:00Z	250	152_1w	SRP124475	The developing airway and gut microbiota in early life is influenced by age of older siblings	One.Week	0	152	1w	https://microbiomejournal.biomedcentral.com/articles/10.1186/s40168-022-01305-z
SRR6263990	AMPLICON	0	517562	PRJNA417357	Metagenome or environmental	426600	UNIVERSITY OF COPENHAGEN	2011-05-13	public	fastq,sra	human-associated habitat	habitat	feces	human-gut	250	Denmark	Europe	Denmark: Copenhagen	Homo sapiens	255	Illumina MiSeq	55.740813 N 12.544197 E	255_1y	PAIRED	PCR	METAGENOMIC	human gut metagenome	ILLUMINA	2017-11-07T00:00:00Z	250	255_1y	SRP124475	The developing airway and gut microbiota in early life is influenced by age of older siblings	One.Year	0	255	1y	https://microbiomejournal.biomedcentral.com/articles/10.1186/s40168-022-01305-z
SRR6263992	AMPLICON	0	3197238	PRJNA417357	Metagenome or environmental	2277668	UNIVERSITY OF COPENHAGEN	2010-06-10	public	fastq,sra	human-associated habitat	habitat	feces	human-gut	250	Denmark	Europe	Denmark: Copenhagen	Homo sapiens	255	Illumina MiSeq	55.740813 N 12.544197 E	255_1m	PAIRED	PCR	METAGENOMIC	human gut metagenome	ILLUMINA	2017-11-07T00:00:00Z	250	255_1m	SRP124475	The developing airway and gut microbiota in early life is influenced by age of older siblings	One.Month	0	255	1m	https://microbiomejournal.biomedcentral.com/articles/10.1186/s40168-022-01305-z
SRR6263994	AMPLICON	0	173190	PRJNA417357	Metagenome or environmental	191917	UNIVERSITY OF COPENHAGEN	2011-04-13	public	fastq,sra	human-associated habitat	habitat	feces	human-gut	250	Denmark	Europe	Denmark: Copenhagen	Homo sapiens	256	Illumina MiSeq	55.740813 N 12.544197 E	256_1y	PAIRED	PCR	METAGENOMIC	human gut metagenome	ILLUMINA	2017-11-07T00:00:00Z	250	256_1y	SRP124475	The developing airway and gut microbiota in early life is influenced by age of older siblings	One.Year	0	256	1y	https://microbiomejournal.biomedcentral.com/articles/10.1186/s40168-022-01305-z
SRR6264000	AMPLICON	0	304212	PRJNA417357	Metagenome or environmental	298709	UNIVERSITY OF COPENHAGEN	2010-03-23	public	fastq,sra	human-associated habitat	habitat	feces	human-gut	250	Denmark	Europe	Denmark: Copenhagen	Homo sapiens	124	Illumina MiSeq	55.740813 N 12.544197 E	124_1m	PAIRED	PCR	METAGENOMIC	human gut metagenome	ILLUMINA	2017-11-07T00:00:00Z	250	124_1m	SRP124475	The developing airway and gut microbiota in early life is influenced by age of older siblings	One.Month	0	124	1m	https://microbiomejournal.biomedcentral.com/articles/10.1186/s40168-022-01305-z
SRR6264004	AMPLICON	0	376500	PRJNA417357	Metagenome or environmental	345397	UNIVERSITY OF COPENHAGEN	2009-10-26	public	fastq,sra	human-associated habitat	habitat	feces	human-gut	250	Denmark	Europe	Denmark: Copenhagen	Homo sapiens	122	Illumina MiSeq	55.740813 N 12.544197 E	122_1m	PAIRED	PCR	METAGENOMIC	human gut metagenome	ILLUMINA	2017-11-07T00:00:00Z	250	122_1m	SRP124475	The developing airway and gut microbiota in early life is influenced by age of older siblings	One.Month	0	122	1m	https://microbiomejournal.biomedcentral.com/articles/10.1186/s40168-022-01305-z
SRR6264019	AMPLICON	0	27647148	PRJNA417357	Metagenome or environmental	19533180	UNIVERSITY OF COPENHAGEN	2010-05-31	public	fastq,sra	human-associated habitat	habitat	feces	human-gut	250	Denmark	Europe	Denmark: Copenhagen	Homo sapiens	236	Illumina MiSeq	55.740813 N 12.544197 E	236_1m	PAIRED	PCR	METAGENOMIC	human gut metagenome	ILLUMINA	2017-11-07T00:00:00Z	250	236_1m	SRP124475	The developing airway and gut microbiota in early life is influenced by age of older siblings	One.Month	0	236	1m	https://microbiomejournal.biomedcentral.com/articles/10.1186/s40168-022-01305-z
SRR6264025	AMPLICON	0	64348870	PRJNA417357	Metagenome or environmental	35614660	UNIVERSITY OF COPENHAGEN	2011-05-10	public	fastq,sra	human-associated habitat	habitat	feces	human-gut	250	Denmark	Europe	Denmark: Copenhagen	Homo sapiens	236	Illumina MiSeq	55.740813 N 12.544197 E	236_1y	PAIRED	PCR	METAGENOMIC	human gut metagenome	ILLUMINA	2017-11-07T00:00:00Z	250	236_1y	SRP124475	The developing airway and gut microbiota in early life is influenced by age of older siblings	One.Year	0	236	1y	https://microbiomejournal.biomedcentral.com/articles/10.1186/s40168-022-01305-z
SRR6264059	AMPLICON	0	19971066	PRJNA417357	Metagenome or environmental	15065810	UNIVERSITY OF COPENHAGEN	2011-10-24	public	fastq,sra	human-associated habitat	habitat	feces	human-gut	250	Denmark	Europe	Denmark: Copenhagen	Homo sapiens	119	Illumina MiSeq	55.740813 N 12.544197 E	119_1y	PAIRED	PCR	METAGENOMIC	human gut metagenome	ILLUMINA	2017-11-07T00:00:00Z	250	119_1y	SRP124475	The developing airway and gut microbiota in early life is influenced by age of older siblings	One.Year	0	119	1y	https://microbiomejournal.biomedcentral.com/articles/10.1186/s40168-022-01305-z
SRR6264060	AMPLICON	0	51509216	PRJNA417357	Metagenome or environmental	30644330	UNIVERSITY OF COPENHAGEN	2010-04-13	public	fastq,sra	human-associated habitat	habitat	feces	human-gut	250	Denmark	Europe	Denmark: Copenhagen	Homo sapiens	119	Illumina MiSeq	55.740813 N 12.544197 E	119_1w	PAIRED	PCR	METAGENOMIC	human gut metagenome	ILLUMINA	2017-11-07T00:00:00Z	250	119_1w	SRP124475	The developing airway and gut microbiota in early life is influenced by age of older siblings	One.Week	0	119	1w	https://microbiomejournal.biomedcentral.com/articles/10.1186/s40168-022-01305-z
SRR6264062	AMPLICON	0	58718438	PRJNA417357	Metagenome or environmental	37104647	UNIVERSITY OF COPENHAGEN	2010-05-05	public	fastq,sra	human-associated habitat	habitat	feces	human-gut	250	Denmark	Europe	Denmark: Copenhagen	Homo sapiens	119	Illumina MiSeq	55.740813 N 12.544197 E	119_1m	PAIRED	PCR	METAGENOMIC	human gut metagenome	ILLUMINA	2017-11-07T00:00:00Z	250	119_1m	SRP124475	The developing airway and gut microbiota in early life is influenced by age of older siblings	One.Month	0	119	1m	https://microbiomejournal.biomedcentral.com/articles/10.1186/s40168-022-01305-z
SRR6264070	AMPLICON	0	62107942	PRJNA417357	Metagenome or environmental	34473419	UNIVERSITY OF COPENHAGEN	2009-12-02	public	fastq,sra	human-associated habitat	habitat	feces	human-gut	250	Denmark	Europe	Denmark: Copenhagen	Homo sapiens	109	Illumina MiSeq	55.740813 N 12.544197 E	109_1w	PAIRED	PCR	METAGENOMIC	human gut metagenome	ILLUMINA	2017-11-07T00:00:00Z	250	109_1w	SRP124475	The developing airway and gut microbiota in early life is influenced by age of older siblings	One.Week	0	109	1w	https://microbiomejournal.biomedcentral.com/articles/10.1186/s40168-022-01305-z
SRR6264079	AMPLICON	0	1504494	PRJNA417357	Metagenome or environmental	1035661	UNIVERSITY OF COPENHAGEN	2010-04-12	public	fastq,sra	human-associated habitat	habitat	feces	human-gut	250	Denmark	Europe	Denmark: Copenhagen	Homo sapiens	22	Illumina MiSeq	55.740813 N 12.544197 E	22_1w	PAIRED	PCR	METAGENOMIC	human gut metagenome	ILLUMINA	2017-11-07T00:00:00Z	250	22_1w	SRP124475	The developing airway and gut microbiota in early life is influenced by age of older siblings	One.Week	0	22	1w	https://microbiomejournal.biomedcentral.com/articles/10.1186/s40168-022-01305-z
SRR6264091	AMPLICON	0	1282610	PRJNA417357	Metagenome or environmental	917182	UNIVERSITY OF COPENHAGEN	2009-06-17	public	fastq,sra	human-associated habitat	habitat	feces	human-gut	250	Denmark	Europe	Denmark: Copenhagen	Homo sapiens	195	Illumina MiSeq	55.740813 N 12.544197 E	195_1w	PAIRED	PCR	METAGENOMIC	human gut metagenome	ILLUMINA	2017-11-07T00:00:00Z	250	195_1w	SRP124475	The developing airway and gut microbiota in early life is influenced by age of older siblings	One.Week	0	195	1w	https://microbiomejournal.biomedcentral.com/articles/10.1186/s40168-022-01305-z
SRR6264107	AMPLICON	0	44933016	PRJNA417357	Metagenome or environmental	29113186	UNIVERSITY OF COPENHAGEN	2011-10-17	public	fastq,sra	human-associated habitat	habitat	feces	human-gut	250	Denmark	Europe	Denmark: Copenhagen	Homo sapiens	149	Illumina MiSeq	55.740813 N 12.544197 E	149_1y	PAIRED	PCR	METAGENOMIC	human gut metagenome	ILLUMINA	2017-11-07T00:00:00Z	250	149_1y	SRP124475	The developing airway and gut microbiota in early life is influenced by age of older siblings	One.Year	0	149	1y	https://microbiomejournal.biomedcentral.com/articles/10.1186/s40168-022-01305-z
SRR6264111	AMPLICON	0	39018452	PRJNA417357	Metagenome or environmental	23058913	UNIVERSITY OF COPENHAGEN	2010-10-19	public	fastq,sra	human-associated habitat	habitat	feces	human-gut	250	Denmark	Europe	Denmark: Copenhagen	Homo sapiens	149	Illumina MiSeq	55.740813 N 12.544197 E	149_1w	PAIRED	PCR	METAGENOMIC	human gut metagenome	ILLUMINA	2017-11-07T00:00:00Z	250	149_1w	SRP124475	The developing airway and gut microbiota in early life is influenced by age of older siblings	One.Week	0	149	1w	https://microbiomejournal.biomedcentral.com/articles/10.1186/s40168-022-01305-z
SRR6264113	AMPLICON	0	57339444	PRJNA417357	Metagenome or environmental	31542255	UNIVERSITY OF COPENHAGEN	2010-08-25	public	fastq,sra	human-associated habitat	habitat	feces	human-gut	250	Denmark	Europe	Denmark: Copenhagen	Homo sapiens	178	Illumina MiSeq	55.740813 N 12.544197 E	178_1y	PAIRED	PCR	METAGENOMIC	human gut metagenome	ILLUMINA	2017-11-07T00:00:00Z	250	178_1y	SRP124475	The developing airway and gut microbiota in early life is influenced by age of older siblings	One.Year	0	178	1y	https://microbiomejournal.biomedcentral.com/articles/10.1186/s40168-022-01305-z
SRR6264115	AMPLICON	0	113452	PRJNA417357	Metagenome or environmental	150623	UNIVERSITY OF COPENHAGEN	2009-09-25	public	fastq,sra	human-associated habitat	habitat	feces	human-gut	250	Denmark	Europe	Denmark: Copenhagen	Homo sapiens	178	Illumina MiSeq	55.740813 N 12.544197 E	178_1m	PAIRED	PCR	METAGENOMIC	human gut metagenome	ILLUMINA	2017-11-07T00:00:00Z	250	178_1m	SRP124475	The developing airway and gut microbiota in early life is influenced by age of older siblings	One.Month	0	178	1m	https://microbiomejournal.biomedcentral.com/articles/10.1186/s40168-022-01305-z
SRR6264121	AMPLICON	0	53804360	PRJNA417357	Metagenome or environmental	29172921	UNIVERSITY OF COPENHAGEN	2011-01-24	public	fastq,sra	human-associated habitat	habitat	feces	human-gut	250	Denmark	Europe	Denmark: Copenhagen	Homo sapiens	130	Illumina MiSeq	55.740813 N 12.544197 E	130_1y	PAIRED	PCR	METAGENOMIC	human gut metagenome	ILLUMINA	2017-11-07T00:00:00Z	250	130_1y	SRP124475	The developing airway and gut microbiota in early life is influenced by age of older siblings	One.Year	0	130	1y	https://microbiomejournal.biomedcentral.com/articles/10.1186/s40168-022-01305-z
SRR6264154	AMPLICON	0	32757508	PRJNA417357	Metagenome or environmental	18366747	UNIVERSITY OF COPENHAGEN	2011-02-25	public	fastq,sra	human-associated habitat	habitat	feces	human-gut	250	Denmark	Europe	Denmark: Copenhagen	Homo sapiens	238	Illumina MiSeq	55.740813 N 12.544197 E	238_1y	PAIRED	PCR	METAGENOMIC	human gut metagenome	ILLUMINA	2017-11-07T00:00:00Z	250	238_1y	SRP124475	The developing airway and gut microbiota in early life is influenced by age of older siblings	One.Year	0	238	1y	https://microbiomejournal.biomedcentral.com/articles/10.1186/s40168-022-01305-z
SRR6264169	AMPLICON	0	68019494	PRJNA417357	Metagenome or environmental	37432998	UNIVERSITY OF COPENHAGEN	2011-05-30	public	fastq,sra	human-associated habitat	habitat	feces	human-gut	250	Denmark	Europe	Denmark: Copenhagen	Homo sapiens	152	Illumina MiSeq	55.740813 N 12.544197 E	152_1y	PAIRED	PCR	METAGENOMIC	human gut metagenome	ILLUMINA	2017-11-07T00:00:00Z	250	152_1y	SRP124475	The developing airway and gut microbiota in early life is influenced by age of older siblings	One.Year	0	152	1y	https://microbiomejournal.biomedcentral.com/articles/10.1186/s40168-022-01305-z
SRR6264171	AMPLICON	0	50026308	PRJNA417357	Metagenome or environmental	33792902	UNIVERSITY OF COPENHAGEN	2010-07-14	public	fastq,sra	human-associated habitat	habitat	feces	human-gut	250	Denmark	Europe	Denmark: Copenhagen	Homo sapiens	152	Illumina MiSeq	55.740813 N 12.544197 E	152_1m	PAIRED	PCR	METAGENOMIC	human gut metagenome	ILLUMINA	2017-11-07T00:00:00Z	250	152_1m	SRP124475	The developing airway and gut microbiota in early life is influenced by age of older siblings	One.Month	0	152	1m	https://microbiomejournal.biomedcentral.com/articles/10.1186/s40168-022-01305-z
SRR6264185	AMPLICON	0	39719244	PRJNA417357	Metagenome or environmental	23838611	UNIVERSITY OF COPENHAGEN	2010-01-25	public	fastq,sra	human-associated habitat	habitat	feces	human-gut	250	Denmark	Europe	Denmark: Copenhagen	Homo sapiens	117	Illumina MiSeq	55.740813 N 12.544197 E	117_1m	PAIRED	PCR	METAGENOMIC	human gut metagenome	ILLUMINA	2017-11-07T00:00:00Z	250	117_1m	SRP124475	The developing airway and gut microbiota in early life is influenced by age of older siblings	One.Month	0	117	1m	https://microbiomejournal.biomedcentral.com/articles/10.1186/s40168-022-01305-z
SRR6264186	AMPLICON	0	40738304	PRJNA417357	Metagenome or environmental	22657364	UNIVERSITY OF COPENHAGEN	2010-01-07	public	fastq,sra	human-associated habitat	habitat	feces	human-gut	250	Denmark	Europe	Denmark: Copenhagen	Homo sapiens	117	Illumina MiSeq	55.740813 N 12.544197 E	117_1w	PAIRED	PCR	METAGENOMIC	human gut metagenome	ILLUMINA	2017-11-07T00:00:00Z	250	117_1w	SRP124475	The developing airway and gut microbiota in early life is influenced by age of older siblings	One.Week	0	117	1w	https://microbiomejournal.biomedcentral.com/articles/10.1186/s40168-022-01305-z
SRR6264187	AMPLICON	0	23589482	PRJNA417357	Metagenome or environmental	13613655	UNIVERSITY OF COPENHAGEN	2011-02-07	public	fastq,sra	human-associated habitat	habitat	feces	human-gut	250	Denmark	Europe	Denmark: Copenhagen	Homo sapiens	117	Illumina MiSeq	55.740813 N 12.544197 E	117_1y	PAIRED	PCR	METAGENOMIC	human gut metagenome	ILLUMINA	2017-11-07T00:00:00Z	250	117_1y	SRP124475	The developing airway and gut microbiota in early life is influenced by age of older siblings	One.Year	0	117	1y	https://microbiomejournal.biomedcentral.com/articles/10.1186/s40168-022-01305-z
